# Supplementary material for: Potentiation of fentanyl-induced respiratory depression by alcohol is not fully reversed by naloxone
Source: JCI Insight. 2026 Feb 3;11(6):e198059. doi: 10.1172/jci.insight.198059 (PMC13043099; doi:10.1172/jci.insight.198059)
Supplement: Supporting data values [file jciinsight-11-198059-s281.xlsx]

## Sheet: Exp. 1 - MV
subj	sex	drug	dose	unit	measure	-30	-25	-20	-15	-10	-5	BL Avg	0	5	10	15	20	25	30	35	40	45	50	55	60	65	70	75	80	85	90
rat03	female	water	5	mL/kg	MV_ml	95.2298	98.8725	97.3114	70.2515	122.81	115.525	100	80.1388	90.5464	95.7502	89.5056	90.026	47.3547	41.3703	44.2324	42.1509	43.1917	49.4363	44.7528	42.6713	46.8343	38.5082	49.9566	40.0694	36.4267	41.6305
rat05	female	water	5	mL/kg	MV_ml	120.995	84.8538	115.234	86.1632	110.781	81.9729	100	113.138	98.2104	90.6155	74.378	95.5914	82.2348	50.8075	50.2837	47.6648	47.6648	46.0934	47.6648	114.186	121.519	94.282	41.1174	41.1174	41.3793	47.4029
rat06	female	water	5	mL/kg	MV_ml	95.7651	113.382	107.171	100.96	82.4393	100.282	100	126.482	93.0548	72.2756	66.4032	72.2756	68.8876	81.31	60.5308	43.3653	48.3343	53.0774	110.672	126.03	113.382	93.5065	69.1135	46.0757	38.8481	39.7516
rat07	female	water	5	mL/kg	MV_ml	111.176	88.7412	113.918	105.692	107.187	73.2862	100	155.048	168.509	115.164	95.7208	70.7935	58.8284	64.811	89.2397	81.7615	79.7673	101.205	101.953	71.2921	51.8488	46.8633	41.8779	47.1126	47.3619	49.8546
rat08	female	water	5	mL/kg	MV_ml	105.536	93.2143	103.661	104.464	95.8929	97.2321	100	126.964	91.6071	120	89.4643	95.8929	94.8214	87.3214	101.25	87.8571	60.5357	56.25	51.4286	80.8929	126.964	94.8214	53.0357	49.2857	46.6071	49.8214
rat10	female	water	5	mL/kg	MV_ml	105.858	97.9079	98.3264	90.795	94.1423	112.971	100	92.887	92.4686	86.4017	79.9163	73.2218	95.6067	94.5607	67.364	69.0377	86.1925	53.9749	74.8954	91.841	74.0586	64.0167	103.347	70.7113	68.2008	94.1423
rat12	female	water	5	mL/kg	MV_ml	102.35	111.588	113.776	85.8185	92.3825	94.0843	100	113.29	96.7585	100.162	98.2172	84.1167	97.731	92.1394	90.4376	89.9514	81.4425	86.0616	83.6305	75.1216	54.4571	39.6272	39.8703	37.9254	36.4668	38.8979
rat13	male	water	5	mL/kg	MV_ml	128.336	94.4979	93.26	110.798	89.7524	83.3563	100	126.272	83.3563	88.3081	86.2448	138.652	126.272	96.9739	90.1651	78.4044	63.9615	82.3246	79.2297	83.7689	92.4347	87.4828	74.0715	118.845	106.465	103.164
rat15	male	water	5	mL/kg	MV_ml	124.188	106.137	123.466	91.6968	72.9242	81.5884	100	90.6137	102.166	71.4801	55.2347	53.4296	49.8195	46.2094	41.5162	60.2888	45.4874	47.6534	47.2924	47.6534	49.0975	54.1516	53.7906	52.7076	57.0397	58.8448
rat16	male	water	5	mL/kg	MV_ml	121.087	113.18	93.4102	90.939	84.0198	97.3641	100	122.817	93.4102	81.3015	115.404	83.2784	82.5371	103.295	88.9621	89.4563	81.7957	96.8699	82.5371	53.8715	46.9522	42.5041	46.458	43.4926	42.0099	46.458
rat19	male	water	5	mL/kg	MV_ml	90.0777	90.5953	100.431	81.277	116.997	120.621	100	110.009	104.314	95.7722	113.374	92.6661	78.1708	106.644	115.962	69.8878	62.6402	76.6178	64.4521	64.4521	77.6531	80.2416	76.1001	65.7463	67.2994	83.8654
rat24	male	water	5	mL/kg	MV_ml	99.1602	116.695	95.9355	97.5479	86.6644	103.997	100	97.7494	86.2613	90.6953	85.4552	83.8428	88.4783	81.8273	69.7346	84.649	91.5015	82.6335	94.9278	112.462	80.0134	62.0759	51.1925	67.1145	86.0598	86.2613
rat03	female	fentanyl	25	ug/kg	MV_ml	119.334	102.945	100.384	98.8476	94.4942	83.9949	100	54.5455	52.7529	43.0218	56.8502	108.067	112.164	110.115	104.994	85.2753	78.3611	90.653	91.6773	89.1165	89.1165	67.6056	46.6069	44.5583	55.3137	115.749
rat05	female	fentanyl	25	ug/kg	MV_ml	105.534	107.079	105.019	101.158	100.901	80.3089	100	77.9923	71.5573	70.0129	107.593	101.416	101.673	101.416	108.108	96.7825	69.4981	44.2728	76.1905	49.9356	76.1905	131.274	106.564	70.0129	45.8172	40.1544
rat06	female	fentanyl	25	ug/kg	MV_ml	91.6854	129.438	75.5056	98.9663	94.9213	109.483	100	132.674	114.337	105.169	76.0449	90.0674	100.584	91.6854	82.7865	101.933	115.416	113.798	95.4607	67.4157	51.7753	49.0787	45.3034	49.8876	141.303	115.416
rat07	female	fentanyl	25	ug/kg	MV_ml	120	107.103	121.121	68.4112	56.0748	127.29	100	82.9907	77.9439	78.5047	161.215	121.121	130.654	144.673	105.421	121.402	77.9439	58.3178	54.3925	47.6636	49.9065	58.3178	53.8318	157.29	140.467	68.972
rat08	female	fentanyl	25	ug/kg	MV_ml	91.6031	85.3053	95.0382	128.244	93.8931	105.916	100	143.13	102.481	95.0382	98.7595	103.053	76.7176	86.1641	80.1527	64.1221	47.2328	64.1221	53.2443	54.3893	54.9618	53.8168	56.1069	59.542	56.6794	101.622
rat10	female	fentanyl	25	ug/kg	MV_ml	111.064	155.745	89.0426	86.1702	66.7021	91.2766	100	70.8511	88.7234	132.766	132.766	158.617	127.66	115.532	122.872	109.787	70.8511	61.2766	65.4255	68.2979	75.9574	79.7872	71.8085	120.638	157.021	164.043
rat12	female	fentanyl	25	ug/kg	MV_ml	127.778	123.333	77.7778	57.7778	71.1111	142.222	100	85.5556	113.333	127.778	111.111	104.444	113.333	106.667	75.5556	63.3333	136.111	100	71.1111	52.2222	47.7778	47.7778	78.8889	52.2222	48.8889	58.8889
rat13	male	fentanyl	25	ug/kg	MV_ml	100.766	102.299	104.598	88.5057	98.4674	105.364	100	82.3755	100.766	106.513	106.897	75.0958	90.4215	79.5019	81.2261	79.3103	73.5632	83.5249	78.9272	78.9272	79.5019	88.1226	83.908	77.7778	64.3678	58.6207
rat15	male	fentanyl	25	ug/kg	MV_ml	147.368	100.81	102.834	88.2591	79.7571	80.9717	100	74.6964	70.2429	76.9231	87.247	135.223	113.36	126.721	90.2834	66.3968	103.239	76.5182	57.4899	51.417	49.7976	51.417	49.1903	56.2753	62.753	59.1093
rat16	male	fentanyl	25	ug/kg	MV_ml	120	123.404	86.8085	114.894	81.7021	73.1915	100	51.4894	52.766	80	101.277	127.234	110.638	90.2128	86.8085	74.0426	80	64.6809	46.8085	57.0213	59.5745	45.1064	47.6596	46.8085	47.6596	45.1064
rat19	male	fentanyl	25	ug/kg	MV_ml	97.6415	110.377	83.0189	105.189	96.6981	107.075	100	53.3019	49.7642	52.8302	66.5094	83.0189	77.8302	76.8868	72.1698	65.0943	59.434	52.5943	54.2453	57.0755	66.5094	75.4717	70.7547	65.0943	68.3962	67.9245
rat24	male	fentanyl	25	ug/kg	MV_ml	102.403	89.8336	94.2699	89.464	87.8004	136.229	100	75.6007	131.238	90.3882	76.1553	95.7486	75.7856	70.7948	92.4214	74.3068	74.3068	93.9002	86.6913	79.1128	68.7616	78.1885	68.3919	70.2403	70.4251	68.3919
rat03	female	ethanol	1.2	g/kg	MV_ml	154.167	103.646	106.25	87.5	59.8958	88.5417	100	66.6667	67.7083	61.4583	54.6875	55.2083	66.6667	63.5417	49.4792	50	42.7083	43.2292	46.875	44.7917	49.4792	59.8958	51.0417	50.5208	49.4792	52.0833
rat05	female	ethanol	1.2	g/kg	MV_ml	88.6728	116.675	93.0481	93.3398	109.674	98.5902	100	110.841	79.9222	59.5041	57.1706	93.0481	70.5882	95.0899	59.5041	53.9621	99.7569	117.258	65.3379	51.0452	53.087	51.9203	107.341	85.1726	63.0044	53.6704
rat06	female	ethanol	1.2	g/kg	MV_ml	93.2088	97.5382	118.166	93.7182	94.4822	102.886	100	73.3447	55.0085	49.9151	50.9338	59.5925	64.6859	50.4244	51.4431	52.4618	46.3497	101.868	61.6299	48.8964	46.8591	44.8217	53.9898	69.7793	50.4244	46.8591
rat07	female	ethanol	1.2	g/kg	MV_ml	117.988	97.5986	103.851	106.57	71.2279	102.764	100	84.0054	56.0036	51.6538	94.0643	64.7032	48.9352	51.6538	50.5664	56.0036	56.5473	105.211	85.3647	56.0036	57.0911	54.9162	76.1214	82.1024	71.2279	62.5283
rat08	female	ethanol	1.2	g/kg	MV_ml	100.789	96.0557	87.4246	93.5499	102.459	119.722	100	100.232	59.0255	53.1787	85.1972	50.9513	74.0603	47.8886	83.5267	54.5708	46.2181	47.8886	46.7749	50.6729	67.935	49.0023	47.8886	54.5708	56.7981	62.3666
rat10	female	ethanol	1.2	g/kg	MV_ml	87.5203	102.301	104.052	96.4668	93.7439	115.916	100	63.0146	53.2901	40.0648	57.5689	49.7893	47.8444	52.9011	50.9562	45.1216	44.3436	41.2318	40.4538	41.2318	41.2318	45.1216	46.6775	41.2318	51.3452	82.4635
rat12	female	ethanol	1.2	g/kg	MV_ml	115.511	116.913	97.0382	81.8394	95.6352	93.0631	100	90.2572	65.0039	57.5214	56.5861	53.7802	47.7007	44.8948	45.8301	69.6804	48.1684	45.3624	46.0639	46.2977	42.5565	44.8948	47.7007	46.2977	47.7007	45.8301
rat13	male	ethanol	1.2	g/kg	MV_ml	106.267	102.016	101.689	100.381	82.0708	107.575	100	63.7602	59.1826	58.5286	53.951	46.4305	56.8937	57.5477	50.6812	61.1444	67.3569	47.4114	45.4496	40.8719	42.1798	45.1226	47.7384	62.4523	38.5831	39.891
rat15	male	ethanol	1.2	g/kg	MV_ml	134.059	99.1037	84.507	96.0307	106.402	79.8976	100	68.758	54.1613	55.3137	56.274	60.3073	56.0819	53.7772	51.8566	49.936	53.009	53.3931	79.8976	59.1549	51.0883	47.2471	51.8566	54.5455	47.2471	41.8694
rat16	male	ethanol	1.2	g/kg	MV_ml	109.421	104.576	85.8008	99.5289	114.266	86.4065	100	84.7914	62.5841	49.2598	47.8466	88.4253	64.603	58.1427	52.8937	57.3351	50.0673	61.3728	47.2409	45.6258	56.1238	57.3351	59.7577	49.2598	49.6635	46.8371
rat19	male	ethanol	1.2	g/kg	MV_ml	124.841	97.3248	99.1083	98.3439	92.7389	87.6433	100	71.8471	59.1083	54.0127	57.0701	58.0892	67.7707	77.9618	61.6561	61.6561	56.5605	55.2866	77.4522	72.8662	57.0701	56.5605	57.5796	104.968	67.2611	58.0892
rat24	male	ethanol	1.2	g/kg	MV_ml	98.5349	97.3083	80.5451	85.0426	95.2641	143.305	100	108.45	73.5945	60.1022	56.8313	54.1738	49.8807	44.5656	42.9302	44.1567	54.1738	47.2232	52.7428	59.6934	44.9744	45.3833	83.816	55.1959	46.201	43.7479
rat03	female	combination	5	mL/kg	MV_ml	110.063	83.6478	88.6792	90.566	135.22	91.8239	100	84.2767	84.2767	72.956	55.3459	64.7799	67.2956	73.2704	82.3899	65.7233	58.4906	99.3711	94.3396	77.9874	69.1824	91.195	68.5535	57.8616	77.9874	62.8931
rat05	female	combination	5	mL/kg	MV_ml	94.8244	112.847	85.9519	62.3845	105.915	138.078	100	106.47	72.6433	54.0665	103.42	84.5656	99.8152	58.78	45.4713	80.4067	96.488	92.329	89.2791	98.1516	104.806	108.41	107.301	97.597	97.597	72.0887
rat06	female	combination	5	mL/kg	MV_ml	108.032	85.2604	84.2012	68.3142	123.919	130.274	100	79.4351	64.6072	67.7846	85.7899	85.7899	81.0238	56.6637	79.9647	54.0159	55.075	92.9391	50.8385	50.8385	50.8385	92.1447	75.7282	77.8464	51.368	52.9568
rat07	female	combination	5	mL/kg	MV_ml	98.1007	108.01	98.1007	113.46	113.46	68.8687	100	50.0413	48.0595	43.6003	41.6185	45.5822	47.564	131.296	102.808	94.1371	92.1552	83.7325	81.2552	88.687	67.8778	48.0595	46.5731	48.5549	49.5458	54.5004
rat08	female	combination	5	mL/kg	MV_ml	104.509	115.998	84.126	63.7431	121.927	109.697	100	90.4262	67.449	81.5318	89.685	72.6374	71.155	82.273	65.9666	66.7078	65.9666	74.1198	83.0142	57.0723	67.449	73.3786	71.155	68.1902	83.0142	65.9666
rat10	female	combination	5	mL/kg	MV_ml	104.815	111.534	94.0649	70.7727	94.7368	124.076	100	55.991	95.4087	68.981	58.2307	69.4289	66.5174	55.5431	64.9496	64.9496	62.262	45.2408	49.72	61.3662	61.3662	70.3247	47.4804	58.9026	63.1579	51.9597
rat12	female	combination	5	mL/kg	MV_ml	112.941	98.8235	113.583	85.9893	85.3476	103.316	100	47.4866	39.7861	46.5241	77.0053	71.8717	62.246	34.6524	46.2032	66.738	69.3048	39.1444	37.2193	36.5775	45.5615	39.7861	37.2193	36.5775	35.2941	37.2193
rat13	male	combination	5	mL/kg	MV_ml	105.769	101.154	96.3462	88.2692	100	108.462	100	85.7692	62.3077	59.2308	54.6154	52.3077	55.3846	61.5385	66.1538	46.5385	45	44.6154	77.6923	74.2308	67.8846	61.1538	60.3846	67.6923	51.9231	43.0769
rat15	male	combination	5	mL/kg	MV_ml	110.386	121.068	91.0237	95.4748	90.8012	91.2463	100	73.8872	60.9792	52.5223	66.7656	48.5163	50.7418	56.5282	54.3027	55.638	49.4065	51.8546	49.8516	54.7478	66.7656	52.9674	53.8576	54.3027	54.7478	48.5163
rat16	male	combination	5	mL/kg	MV_ml	113.894	120.755	92.6244	106.003	83.0189	83.705	100	68.6106	89.1938	104.974	86.4494	65.8662	45.9691	43.9108	47.3413	51.458	64.494	62.7787	61.0635	57.6329	52.1441	51.458	47.3413	50.0858	52.8302	54.2024
rat19	male	combination	5	mL/kg	MV_ml	113.573	118.565	100.468	78.0031	76.4431	112.949	100	56.1622	52.7301	58.0343	75.507	126.677	99.22	99.22	97.3479	97.9719	93.6037	92.9797	98.5959	101.092	99.22	114.197	78.6271	67.3947	73.0109	81.1232
rat24	male	combination	5	mL/kg	MV_ml	109.436	99.9473	91.7238	106.906	83.8166	108.171	100	77.1745	74.6442	89.826	74.6442	68.951	63.5741	65.7881	58.8297	70.5324	60.7275	60.7275	75.2768	60.0949	60.0949	55.0343	48.7085	51.2388	66.4207	92.3564
RAW DATA
subj	sex	drug	dose	unit	measure	cpu_date	-30	-25	-20	-15	-10	-5	BL Avg	0	5	10	15	20	25	30	35	40	45	50	55	60	65	70	75	80	85	90
rat03	female	water	0	mg/kg	MV_ml	2022-06-13	183	190	187	135	236	222	192.167	154	174	184	172	173	91	79.5	85	81	83	95	86	82	90	74	96	77	70	80
rat05	female	water	0	mg/kg	MV_ml	2022-05-31	231	162	220	164.5	211.5	156.5	190.917	216	187.5	173	142	182.5	157	97	96	91	91	88	91	218	232	180	78.5	78.5	79	90.5
rat06	female	water	0	mg/kg	MV_ml	2022-06-20	212	251	237.25	223.5	182.5	222	221.375	280	206	160	147	160	152.5	180	134	96	107	117.5	245	279	251	207	153	102	86	88
rat07	female	water	0	mg/kg	MV_ml	2022-06-13	223	178	228.5	212	215	147	200.583	311	338	231	192	142	118	130	179	164	160	203	204.5	143	104	94	84	94.5	95	100
rat08	female	water	0	mg/kg	MV_ml	2022-06-06	197	174	193.5	195	179	181.5	186.667	237	171	224	167	179	177	163	189	164	113	105	96	151	237	177	99	92	87	93
rat10	female	water	0	mg/kg	MV_ml	2022-06-21	253	234	235	217	225	270	239	222	221	206.5	191	175	228.5	226	161	165	206	129	179	219.5	177	153	247	169	163	225
rat12	female	water	0	mg/kg	MV_ml	2022-06-07	210.5	229.5	234	176.5	190	193.5	205.667	233	199	206	202	173	201	189.5	186	185	167.5	177	172	154.5	112	81.5	82	78	75	80
rat13	male	water	0	mg/kg	MV_ml	2022-06-01	311	229	226	268.5	217.5	202	242.333	306	202	214	209	336	306	235	218.5	190	155	199.5	192	203	224	212	179.5	288	258	250
rat15	male	water	0	mg/kg	MV_ml	2022-06-14	344	294	342	254	202	226	277	251	283	198	153	148	138	128	115	167	126	132	131	132	136	150	149	146	158	163
rat16	male	water	0	mg/kg	MV_ml	2022-06-27	245	229	189	184	170	197	202.333	248.5	189	164.5	233.5	168.5	167	209	180	181	165.5	196	167	109	95	86	94	88	85	94
rat19	male	water	0	mg/kg	MV_ml	2022-06-14	174	175	194	157	226	233	193.167	212.5	201.5	185	219	179	151	206	224	135	121	148	124.5	124.5	150	155	147	127	130	162
rat24	male	water	0	mg/kg	MV_ml	2022-06-08	246	289.5	238	242	215	258	248.083	242.5	214	225	212	208	219.5	203	173	210	227	205	235.5	279	198.5	154	127	166.5	213.5	214
rat03	female	fentanyl	25	mg/kg	MV_ml	2022-06-20	233	201	196	193	184.5	164	195.25	106.5	103	84	111	211	219	215	205	166.5	153	177	179	174	174	132	91	87	108	226
rat05	female	fentanyl	25	mg/kg	MV_ml	2022-06-06	205	208	204	196.5	196	156	194.25	151.5	139	136	209	197	197.5	197	210	188	135	86	148	97	148	255	207	136	89	78
rat06	female	fentanyl	25	mg/kg	MV_ml	2022-05-31	170	240	140	183.5	176	203	185.417	246	212	195	141	167	186.5	170	153.5	189	214	211	177	125	96	91	84	92.5	262	214
rat07	female	fentanyl	25	mg/kg	MV_ml	2022-06-20	214	191	216	122	100	227	178.333	148	139	140	287.5	216	233	258	188	216.5	139	104	97	85	89	104	96	280.5	250.5	123
rat08	female	fentanyl	25	mg/kg	MV_ml	2022-06-13	160	149	166	224	164	185	174.667	250	179	166	172.5	180	134	150.5	140	112	82.5	112	93	95	96	94	98	104	99	177.5
rat10	female	fentanyl	25	mg/kg	MV_ml	2022-05-31	174	244	139.5	135	104.5	143	156.667	111	139	208	208	248.5	200	181	192.5	172	111	96	102.5	107	119	125	112.5	189	246	257
rat12	female	fentanyl	25	mg/kg	MV_ml	2022-06-14	115	111	70	52	64	128	90	77	102	115	100	94	102	96	68	57	122.5	90	64	47	43	43	71	47	44	53
rat13	male	fentanyl	25	mg/kg	MV_ml	2022-06-07	263	267	273	231	257	275	261	215	263	278	279	196	236	207.5	212	207	192	218	206	206	207.5	230	219	203	168	153
rat15	male	fentanyl	25	mg/kg	MV_ml	2022-06-21	364	249	254	218	197	200	247	184.5	173.5	190	215.5	334	280	313	223	164	255	189	142	127	123	127	121.5	139	155	146
rat16	male	fentanyl	25	mg/kg	MV_ml	2022-06-14	141	145	102	135	96	86	117.5	60.5	62	94	119	149.5	130	106	102	87	94	76	55	67	70	53	56	55	56	53
rat19	male	fentanyl	25	mg/kg	MV_ml	2022-06-21	207	234	176	223	205	227	212	113	105.5	112	141	176	165	163	153	138	126	111.5	115	121	141	160	150	138	145	144
rat24	male	fentanyl	25	mg/kg	MV_ml	2022-06-15	277	243	255	242	237.5	368.5	270.5	204.5	355	244.5	206	259	205	191.5	250	201	201	254	234.5	214	186	211.5	185	190	190.5	185
rat03	female	ethanol	30	mg/kg	MV_ml	2022-05-31	296	199	204	168	115	170	192	128	130	118	105	106	128	122	95	96	82	83	90	86	95	115	98	97	95	100
rat05	female	ethanol	30	mg/kg	MV_ml	2022-06-13	152	200	159.5	160	188	169	171.417	190	137	102	98	159.5	121	163	102	92.5	171	201	112	87.5	91	89	184	146	108	92
rat06	female	ethanol	30	mg/kg	MV_ml	2022-06-06	183	191.5	232	184	185.5	202	196.333	144	108	98	100	117	127	99	101	103	91	200	121	96	92	88	106	137	99	92
rat07	female	ethanol	30	mg/kg	MV_ml	2022-05-31	217	179.5	191	196	131	189	183.917	154.5	103	95	173	119	90	95	93	103	104	193.5	157	103	105	101	140	151	131	115
rat08	female	ethanol	30	mg/kg	MV_ml	2022-06-20	181	172.5	157	168	184	215	179.583	180	106	95.5	153	91.5	133	86	150	98	83	86	84	91	122	88	86	98	102	112
rat10	female	ethanol	30	mg/kg	MV_ml	2022-06-07	225	263	267.5	248	241	298	257.083	162	137	103	148	128	123	136	131	116	114	106	104	106	106	116	120	106	132	212
rat12	female	ethanol	30	mg/kg	MV_ml	2022-06-21	247	250	207.5	175	204.5	199	213.833	193	139	123	121	115	102	96	98	149	103	97	98.5	99	91	96	102	99	102	98
rat13	male	ethanol	30	mg/kg	MV_ml	2022-06-14	325	312	311	307	251	329	305.833	195	181	179	165	142	174	176	155	187	206	145	139	125	129	138	146	191	118	122
rat15	male	ethanol	30	mg/kg	MV_ml	2022-06-01	349	258	220	250	277	208	260.333	179	141	144	146.5	157	146	140	135	130	138	139	208	154	133	123	135	142	123	109
rat16	male	ethanol	30	mg/kg	MV_ml	2022-06-21	271	259	212.5	246.5	283	214	247.667	210	155	122	118.5	219	160	144	131	142	124	152	117	113	139	142	148	122	123	116
rat19	male	ethanol	30	mg/kg	MV_ml	2022-06-01	245	191	194.5	193	182	172	196.25	141	116	106	112	114	133	153	121	121	111	108.5	152	143	112	111	113	206	132	114
rat24	male	ethanol	30	mg/kg	MV_ml	2022-06-22	241	238	197	208	233	350.5	244.583	265.25	180	147	139	132.5	122	109	105	108	132.5	115.5	129	146	110	111	205	135	113	107
rat03	female	combination	3	mg/kg	MV_ml	2022-06-06	175	133	141	144	215	146	159	134	134	116	88	103	107	116.5	131	104.5	93	158	150	124	110	145	109	92	124	100
rat05	female	combination	3	mg/kg	MV_ml	2022-06-20	171	203.5	155	112.5	191	249	180.333	192	131	97.5	186.5	152.5	180	106	82	145	174	166.5	161	177	189	195.5	193.5	176	176	130
rat06	female	combination	3	mg/kg	MV_ml	2022-06-13	204	161	159	129	234	246	188.833	150	122	128	162	162	153	107	151	102	104	175.5	96	96	96	174	143	147	97	100
rat07	female	combination	3	mg/kg	MV_ml	2022-06-06	198	218	198	229	229	139	201.833	101	97	88	84	92	96	265	207.5	190	186	169	164	179	137	97	94	98	100	110
rat08	female	combination	3	mg/kg	MV_ml	2022-05-31	141	156.5	113.5	86	164.5	148	134.917	122	91	110	121	98	96	111	89	90	89	100	112	77	91	99	96	92	112	89
rat10	female	combination	3	mg/kg	MV_ml	2022-06-14	234	249	210	158	211.5	277	223.25	125	213	154	130	155	148.5	124	145	145	139	101	111	137	137	157	106	131.5	141	116
rat12	female	combination	3	mg/kg	MV_ml	2022-05-31	176	154	177	134	133	161	155.833	74	62	72.5	120	112	97	54	72	104	108	61	58	57	71	62	58	57	55	58
rat13	male	combination	3	mg/kg	MV_ml	2022-06-21	275	263	250.5	229.5	260	282	260	223	162	154	142	136	144	160	172	121	117	116	202	193	176.5	159	157	176	135	112
rat15	male	combination	3	mg/kg	MV_ml	2022-06-07	248	272	204.5	214.5	204	205	224.667	166	137	118	150	109	114	127	122	125	111	116.5	112	123	150	119	121	122	123	109
rat16	male	combination	3	mg/kg	MV_ml	2022-06-01	166	176	135	154.5	121	122	145.75	100	130	153	126	96	67	64	69	75	94	91.5	89	84	76	75	69	73	77	79
rat19	male	combination	3	mg/kg	MV_ml	2022-06-07	182	190	161	125	122.5	181	160.25	90	84.5	93	121	203	159	159	156	157	150	149	158	162	159	183	126	108	117	130
rat24	male	combination	3	mg/kg	MV_ml	2022-06-01	173	158	145	169	132.5	171	158.083	122	118	142	118	109	100.5	104	93	111.5	96	96	119	95	95	87	77	81	105	146

## Sheet: Exp. 1 - AP
subj	sex	drug	dose	unit	measure	-30	-25	-20	-15	-10	-5	BL Avg	0	5	10	15	20	25	30	35	40	45	50	55	60	65	70	75	80	85	90
rat03	female	water	5	mL/kg	AP	79.4827	87.3525	108.445	131.105	93.592	100.023	100	115.349	121.033	129.314	110.917	106.247	124.936	147.21	158.653	146.67	160.594	155.737	194.192	168.345	140.932	146.939	168.63	143.625	142.83	150.428
rat05	female	water	5	mL/kg	AP	56.4056	103.357	124.698	86.0283	140.118	89.393	100	114.889	98.5576	85.3396	98.662	119.564	138.986	141.747	135.008	119.335	136.591	146.379	174.759	87.3159	107.994	116.667	136.287	116.624	149.819	145.925
rat06	female	water	5	mL/kg	AP	83.5522	65.9575	121.012	119.8	99.4729	110.206	100	127.293	105.852	110.533	124.006	94.2268	101.477	107.911	138.26	168.592	119.304	180.025	110.113	78.0132	106.238	111.109	122.394	136.134	165.861	140.16
rat07	female	water	5	mL/kg	AP	75.3129	84.7747	124.393	102.764	111.102	101.653	100	115.481	115.993	132.5	124.819	81.4419	105.056	99.6382	101.671	100.984	90.8144	60.7911	87.7442	112.395	109.045	118.247	138.245	105.477	105.655	121.544
rat08	female	water	5	mL/kg	AP	73.0846	101.619	91.2841	91.6107	123.859	118.543	100	110.559	102.534	110.721	94.2099	89.5286	104.712	107.491	98.4233	97.6676	127.011	132.071	144.64	78.5199	98.4009	106.984	121.549	142.845	145.285	139.861
rat10	female	water	5	mL/kg	AP	94.9072	94.6334	82.2709	119.235	96.2068	112.747	100	115.374	96.8222	85.1399	102.845	91.0567	87.1979	101.102	108.512	120.019	90.1852	125.539	112.196	93.6013	103.811	89.7623	73.0179	97.3964	94.1327	96.0338
rat12	female	water	5	mL/kg	AP	86.8251	88.946	92.333	118.863	102.885	110.147	100	108.204	89.9144	91.1338	91.6761	91.8254	99.6553	88.8129	91.2837	102.917	88.4303	100.188	98.692	83.0829	103.506	103.506	110.588	124.563	112.714	103.927
rat13	male	water	5	mL/kg	AP	86.8801	103.243	102.355	108.053	99.1334	100.335	100	105.826	94.9115	92.027	90.2484	110.554	104.121	97.4267	100.335	88.8022	100.335	86.3348	91.1088	108.235	102.579	94.7262	81.7544	92.9934	73.1855	86.9798
rat15	male	water	5	mL/kg	AP	95.5396	88.6614	108.047	105.399	106.806	95.5471	100	93.6671	104.677	98.8537	116.669	120.206	121.485	132.733	146.355	119.692	127.392	117	117.504	127.845	150.714	121.038	113.591	130.361	123.081	127.084
rat16	male	water	5	mL/kg	AP	94.3167	94.3831	94.4181	99.6017	109.562	107.718	100	130.536	82.6316	106.612	128.898	109.248	109.688	169.126	94.1609	111.534	89.3784	118.304	105.705	131.777	172.655	179.232	160.582	169.308	183.898	156.575
rat19	male	water	5	mL/kg	AP	99.5917	121.391	94.8312	110.375	93.1422	80.6693	100	98.6508	92.2745	104.313	93.3122	113.741	109.493	89.1332	99.8223	117.451	109.701	106.826	110.906	129.203	115.407	111.242	110.02	121.86	132.811	107.392
rat24	male	water	5	mL/kg	AP	102.577	85.0959	97.2568	106.575	120.709	87.786	100	91.6417	104.321	111.207	113.046	94.4162	114.152	108.101	111.125	88.3718	114.264	96.4462	115.385	110.818	107.207	122.982	129.276	96.8919	105.609	102.165
rat03	female	fentanyl	25	ug/kg	AP	101.441	88.9517	103.134	82.4434	110.915	113.115	100	142.057	132.256	154.626	110.348	90.1355	105.681	98.8341	107.57	111.232	101.869	108.776	90.7391	102.123	101.186	135.146	144.691	149.698	135.599	106.647
rat05	female	fentanyl	25	ug/kg	AP	109.964	86.3438	111.316	79.8731	93.1985	119.305	100	152.931	161.368	167.624	108.816	119.573	112.217	105.299	141.863	107.69	136.321	142.016	108.468	128.181	167.042	118.298	102.44	117.08	140.249	157.548
rat06	female	fentanyl	25	ug/kg	AP	88.09	80.5258	128.596	83.7847	130.249	88.7552	100	109.661	101.793	125.297	107.337	86.5426	115.874	103.635	101.566	110.026	102.569	73.9349	105.294	99.6953	119.312	118.331	130.116	159.083	91.393	105.467
rat07	female	fentanyl	25	ug/kg	AP	67.572	101.078	97.2165	107.514	107.514	119.106	100	143.906	115.869	135.352	98.1223	110.056	134.092	149.875	120.142	134.074	125.467	147.179	134.587	134.505	137.712	128.625	112.251	134.819	95.0536	110.707
rat08	female	fentanyl	25	ug/kg	AP	95.7061	92.5273	99.4487	93.5123	90.4767	128.329	100	129.957	119.074	105.947	102.278	92.8577	114.558	99.4187	122.565	127.892	127.954	147.307	129.019	151.833	155.619	132.758	151.058	166.196	136.679	93.5071
rat10	female	fentanyl	25	ug/kg	AP	99.1625	67.8791	102.024	105.026	120.805	105.103	100	148.157	123.283	110.581	98.263	87.2912	101.291	95.3618	86.5222	102.945	121.235	133.777	130.002	133.308	119.551	123.638	138.775	114.323	99.7267	104.962
rat12	female	fentanyl	25	ug/kg	AP	88.1651	80.477	98.0892	108.108	120.407	104.753	100	135.805	119.574	112.37	99.4361	107.998	105.031	112.877	96.5394	93.5689	96.6879	104.779	102.253	98.4402	101.682	113.632	110.763	104.892	109.086	99.0921
rat13	male	fentanyl	25	ug/kg	AP	91.6367	97.2039	85.0607	101.765	101.259	123.075	100	131.446	125.457	117.639	108.432	117.789	101.847	104.346	95.9653	109.656	116.002	97.1917	96.2601	111.457	103.912	97.7874	100.281	94.179	95.7181	120.76
rat15	male	fentanyl	25	ug/kg	AP	121.9	81.541	96.5558	93.9296	109.649	96.4246	100	166.129	102.853	104.452	102.285	110.867	93.0299	97.3755	102.351	113.585	79.4551	109.351	113.952	125.44	127.995	125.212	132.085	120.615	117.905	116.954
rat16	male	fentanyl	25	ug/kg	AP	96.6069	99.5485	91.4732	122.355	93.5341	96.4827	100	129.197	144.542	131.755	89.1042	67.4477	76.044	86.7616	101.449	85.3177	93.251	116.694	129.335	144.814	117.074	140.593	152.088	139.508	134.844	155.498
rat19	male	fentanyl	25	ug/kg	AP	92.6091	75.9287	120.605	107.617	99.864	103.376	100	142.082	121.505	122.175	108.959	116.629	117.582	119.121	125.517	132.137	124.705	135.382	130.68	136.067	131.569	126.344	122.461	124.366	136.943	129.254
rat24	male	fentanyl	25	ug/kg	AP	96.8305	94.7938	89.7577	112.046	106.266	100.307	100	129.889	110.663	106.679	129.855	116.552	113.807	118.724	109.391	115.612	106.278	113.895	110.98	132.042	139.061	111.804	123.422	139.467	130.426	136.682
rat03	female	ethanol	1.2	g/kg	AP	121.247	99.6791	88.352	90.063	110.899	89.7599	100	106.371	92.3662	112.795	121.737	105.327	109.02	120.944	119.216	115.514	139.611	112.76	115.71	121.342	119.431	133.285	125.164	117.52	123.824	137.881
rat05	female	ethanol	1.2	g/kg	AP	87.1451	101.871	100.604	118.197	79.4657	112.718	100	113.685	102.254	129.428	121.189	79.8279	122.743	71.6626	122.407	104.711	120.492	110.81	131.687	247.572	247.158	239.706	85.0086	101.312	118.872	140.029
rat06	female	ethanol	1.2	g/kg	AP	90.2292	110.145	90.1568	106.262	85.6122	117.595	100	112.233	152.202	175.241	185.735	163.62	118.823	151.896	156.648	166.439	143.966	132.749	123.423	167.29	166.439	165.293	196.514	130.687	140.607	150.765
rat07	female	ethanol	1.2	g/kg	AP	125.632	77.8424	81.3619	96.632	110.75	107.782	100	115.699	125.902	132.57	70.4102	111.203	120.67	120.36	127.179	121.233	125.745	117.112	108.034	94.9942	100.324	159.334	133.132	124.297	117.83	116.764
rat08	female	ethanol	1.2	g/kg	AP	83.3695	95.1848	100.945	109.061	91.9005	119.54	100	120.075	128.985	130.955	90.6542	125.044	124.404	127.765	97.3395	128.233	130.854	133.165	133.603	144.207	127.211	137.487	144.687	136.239	181.652	124.042
rat10	female	ethanol	1.2	g/kg	AP	94.9268	86.067	92.5496	114.547	94.6737	117.236	100	109.576	105.854	124.524	91.2773	136.482	127.19	125.703	120.025	124.082	142.974	133.004	137.246	144.212	149.374	143.204	130.618	132.774	134.157	129.888
rat12	female	ethanol	1.2	g/kg	AP	90.668	100.3	92.3618	106.941	79.908	129.821	100	119.446	104.199	123.645	110.21	88.0006	124.336	135.907	137.771	84.3149	195.401	111.514	97.3682	92.6469	116.268	115.279	91.1856	115.2	145.456	133.927
rat13	male	ethanol	1.2	g/kg	AP	95.4387	95.5157	97.5063	86.113	112.297	113.129	100	120.279	114.303	104.351	113.29	117.931	117.783	99.1594	118.103	95.0049	101.352	117.315	111.559	120.247	124.264	136.075	136.35	92.9958	109.731	125.322
rat15	male	ethanol	1.2	g/kg	AP	99.0139	114.762	94.4622	97.6365	88.6771	105.448	100	125.881	133.026	113.293	109.715	121.265	116.601	118.297	116.361	118.395	120.617	137.613	110.202	130.933	116.845	125.661	124.935	132.826	140.247	132.533
rat16	male	ethanol	1.2	g/kg	AP	77.6958	111.147	109.627	82.0736	105.53	113.926	100	123.284	133.654	170.542	161.072	100.107	99.6792	148.819	135.344	153.308	156.819	126.095	170.191	161.015	151.692	140.435	124.393	164.602	155.78	150.67
rat19	male	ethanol	1.2	g/kg	AP	99.5492	103.228	99.2006	93.4264	101.95	102.646	100	139.662	135.217	142.592	133.673	129.642	118.387	127.449	132.114	124.836	138.116	134.988	122.801	136.055	135.556	133.146	124.641	107.375	137.362	129.655
rat24	male	ethanol	1.2	g/kg	AP	109.721	96.7613	99.4915	103.951	83.9414	106.133	100	139.198	172.262	151.996	146.558	136.338	132.273	137.85	137.6	140.166	121.068	133.778	133.025	97.8763	120.645	125.912	115.141	113.745	129.032	136.539
rat03	female	combination	5	mL/kg	AP	193.022	53.1298	12.4895	13.969	151.593	175.797	100	306.028	320.502	272.233	252.428	226.772	244.269	221.789	219.603	220.198	226.265	190.334	214.822	226.62	214.154	158.23	234.286	258.281	229.376	243.136
rat05	female	combination	5	mL/kg	AP	111.313	108.633	75.8208	85.1834	96.7581	122.292	100	115.899	188.463	189.312	126.169	144.683	142.91	190.493	158.893	127.164	128.979	128.896	133.801	136.972	133.532	132.05	156.284	138.661	155.922	133.925
rat06	female	combination	5	mL/kg	AP	105.778	91.3784	92.1637	99.9192	113.477	97.2828	100	75.2858	78.2861	114.269	103.618	113.989	105.563	124.9	96.3259	131.509	123.975	102.748	131.875	138.359	137.608	97.4205	109.705	119.502	142.675	138.373
rat07	female	combination	5	mL/kg	AP	78.0629	98.0097	85.4944	110.328	125.804	102.301	100	130.466	115.997	121.554	111.852	113.474	104.506	77.8008	104.843	113.798	102.29	110.134	119.199	99.7264	101.698	107.684	102.041	92.0914	90.3604	98.8458
rat08	female	combination	5	mL/kg	AP	130.652	75.2807	134.029	-14.7069	145.212	129.533	100	173.142	188.444	172.215	159.935	160.908	170.773	176.446	175.314	188.768	192.963	170.896	182.322	192.586	203.344	184.815	183.917	194.651	201.71	195.156
rat10	female	combination	5	mL/kg	AP	88.4242	88.2384	84.4258	115.96	105.418	117.534	100	220.876	171.71	154.173	145.632	142.897	136.001	112.147	107.04	95.0412	91.0676	141.283	128.137	77.7462	84.2747	100.99	100.194	101.267	113.527	124.88
rat12	female	combination	5	mL/kg	AP	101.703	100.245	97.2489	97.1455	95.1163	108.541	100	133.102	121.758	131.63	114.187	105.265	105.322	118.847	124.633	104.219	99.9532	118.755	137.931	119.134	119.829	115.034	118.504	122.348	119.578	142.207
rat13	male	combination	5	mL/kg	AP	92.2233	83.6142	117.138	100.173	109.476	97.3757	100	137.299	177.222	157.035	147.927	145.844	129.38	116.943	119.11	142.774	138.105	140.168	89.3091	103.787	124.841	123.23	107.829	117.837	132.523	137.325
rat15	male	combination	5	mL/kg	AP	119.131	88.789	105.182	91.9038	102.723	92.2716	100	107.665	122.12	134.702	119.291	130.039	119.735	119.972	121.256	121.724	126.582	152.541	134.397	130.347	124.018	130.557	130.951	130.753	138.654	129.354
rat16	male	combination	5	mL/kg	AP	110.686	107.964	87.7457	89.3788	106.223	98.003	100	179.206	145.991	145.045	156.245	131.604	135.209	137.318	131.977	139.045	96.8794	104.298	117.076	137.298	137.473	130.556	125.323	122.443	141.025	142.52
rat19	male	combination	5	mL/kg	AP	83.237	88.7156	102.525	106.238	124.591	94.6935	100	117.183	128.963	119.739	115.06	93.5978	105.324	106.262	104.441	116.886	103.338	115.641	111.188	97.1854	112.843	96.3844	116.916	110.081	108.516	107.714
rat24	male	combination	5	mL/kg	AP	80.7074	109.991	88.259	105.551	106.697	108.794	100	150.162	140.596	154.523	171.471	164.568	146.773	138.877	135.574	116.912	141.335	124.858	107.091	131.636	137.283	138.472	154.489	147.921	122.356	128.958
RAW DATA
subj	sex	drug	dose	unit	measure	cpu_date	-30	-25	-20	-15	-10	-5	BL Avg	0	5	10	15	20	25	30	35	40	45	50	55	60	65	70	75	80	85	90
rat03	female	water	5	mL/kg	(Te/RT)-1	2022-06-13	0.326633	0.358974	0.445652	0.538776	0.384615	0.411043	0.410949	0.474026	0.497382	0.531414	0.455814	0.43662	0.513423	0.604959	0.651982	0.60274	0.65996	0.64	0.79803	0.69181	0.579158	0.603846	0.692982	0.590226	0.586957	0.618182
rat05	female	water	5	mL/kg	(Te/RT)-1	2022-05-31	0.232558	0.426136	0.514124	0.354691	0.577703	0.368564	0.412296	0.473684	0.406349	0.351852	0.40678	0.492958	0.573034	0.584416	0.556634	0.492013	0.563158	0.603516	0.720524	0.36	0.445255	0.481013	0.561905	0.480836	0.617699	0.601643
rat06	female	water	5	mL/kg	(Te/RT)-1	2022-06-20	0.291209	0.229885	0.421769	0.417544	0.346698	0.384106	0.348535	0.443662	0.368932	0.385246	0.432203	0.328413	0.353684	0.376106	0.481884	0.587601	0.415816	0.627451	0.383784	0.271903	0.370277	0.387255	0.426587	0.474474	0.578082	0.488506
rat07	female	water	5	mL/kg	(Te/RT)-1	2022-06-13	0.34104	0.383886	0.563291	0.465347	0.503106	0.460317	0.452831	0.522936	0.525253	0.6	0.565217	0.368794	0.475728	0.451193	0.460396	0.457286	0.411236	0.275281	0.397333	0.508961	0.493789	0.535461	0.626016	0.477633	0.478437	0.550388
rat08	female	water	5	mL/kg	(Te/RT)-1	2022-06-06	0.306122	0.425641	0.382353	0.383721	0.518797	0.496528	0.41886	0.463087	0.429474	0.463768	0.394608	0.375	0.438596	0.450237	0.412256	0.409091	0.532	0.553191	0.605839	0.328889	0.412162	0.448113	0.509121	0.598319	0.608541	0.585821
rat10	female	water	5	mL/kg	(Te/RT)-1	2022-06-21	0.373418	0.37234	0.323699	0.469136	0.378531	0.443609	0.393456	0.453947	0.380952	0.334988	0.404651	0.358268	0.343085	0.39779	0.426945	0.472222	0.354839	0.493939	0.441441	0.36828	0.408451	0.353175	0.287293	0.383212	0.37037	0.37785
rat12	female	water	5	mL/kg	(Te/RT)-1	2022-06-07	0.430993	0.44152	0.458333	0.590028	0.510714	0.546763	0.496392	0.537118	0.446328	0.452381	0.455072	0.455814	0.494681	0.44086	0.453125	0.51087	0.438961	0.497326	0.489899	0.412417	0.513793	0.513793	0.548951	0.618321	0.559503	0.515885
rat13	male	water	5	mL/kg	(Te/RT)-1	2022-06-01	0.43295	0.514493	0.510067	0.538462	0.494012	0.5	0.498331	0.527363	0.472973	0.458599	0.449735	0.550926	0.518868	0.485507	0.5	0.442529	0.5	0.430233	0.454023	0.53937	0.511182	0.47205	0.407407	0.463415	0.364706	0.433447
rat15	male	water	5	mL/kg	(Te/RT)-1	2022-06-14	0.445087	0.413043	0.503356	0.491018	0.497573	0.445122	0.465866	0.436364	0.487654	0.460526	0.54352	0.56	0.565957	0.618357	0.681818	0.557604	0.593478	0.545064	0.547414	0.595588	0.702128	0.563877	0.529183	0.607306	0.573394	0.59204
rat16	male	water	5	mL/kg	(Te/RT)-1	2022-06-27	0.326531	0.326761	0.326882	0.344828	0.37931	0.372928	0.346207	0.451923	0.286076	0.369099	0.446254	0.378223	0.379747	0.585526	0.325991	0.386139	0.309434	0.409574	0.365957	0.456221	0.597744	0.620513	0.555944	0.586154	0.636667	0.542071
rat19	male	water	5	mL/kg	(Te/RT)-1	2022-06-14	0.483092	0.588832	0.46	0.535398	0.451807	0.391304	0.485072	0.478528	0.447598	0.505995	0.452632	0.551724	0.53112	0.432361	0.484211	0.569721	0.532129	0.518182	0.537975	0.626728	0.559809	0.539604	0.533679	0.591111	0.644231	0.52093
rat24	male	water	5	mL/kg	(Te/RT)-1	2022-06-08	0.497041	0.412338	0.471264	0.516418	0.584906	0.425373	0.484557	0.444056	0.505495	0.53886	0.547771	0.4575	0.553134	0.52381	0.538462	0.428212	0.553672	0.467337	0.559105	0.536977	0.519481	0.595918	0.626415	0.469496	0.511737	0.49505
rat03	female	fentanyl	25	ug/kg	(Te/RT)-1	2022-06-20	0.45509	0.399061	0.462687	0.369863	0.497596	0.507463	0.448627	0.637306	0.593333	0.693694	0.49505	0.404372	0.474114	0.443396	0.482587	0.499018	0.457014	0.488	0.40708	0.45815	0.453947	0.606299	0.649123	0.671587	0.608333	0.478448
rat05	female	fentanyl	25	ug/kg	(Te/RT)-1	2022-06-06	0.40625	0.318987	0.411243	0.295082	0.344311	0.440758	0.369439	0.564987	0.596154	0.619266	0.40201	0.441748	0.414573	0.389016	0.524096	0.397849	0.503623	0.524664	0.400722	0.473552	0.617117	0.437037	0.378453	0.43254	0.518135	0.582043
rat06	female	fentanyl	25	ug/kg	(Te/RT)-1	2022-05-31	0.392308	0.358621	0.5727	0.373134	0.58006	0.39527	0.445349	0.488372	0.453333	0.558011	0.478022	0.385417	0.516043	0.461538	0.452323	0.49	0.45679	0.329268	0.468927	0.443992	0.531353	0.526984	0.57947	0.708475	0.407018	0.469697
rat07	female	fentanyl	25	ug/kg	(Te/RT)-1	2022-06-20	0.278027	0.415888	0.4	0.442368	0.442368	0.490066	0.411453	0.592105	0.476744	0.556911	0.403727	0.45283	0.551724	0.616667	0.494327	0.551653	0.516239	0.605572	0.553763	0.553425	0.56662	0.529231	0.461859	0.554717	0.391101	0.455505
rat08	female	fentanyl	25	ug/kg	(Te/RT)-1	2022-06-13	0.386503	0.373665	0.401617	0.377644	0.365385	0.518248	0.403844	0.524823	0.480874	0.427861	0.413043	0.375	0.462633	0.401496	0.49497	0.516484	0.516734	0.594891	0.521036	0.613169	0.628458	0.536134	0.610039	0.671171	0.551971	0.377622
rat10	female	fentanyl	25	ug/kg	(Te/RT)-1	2022-05-31	0.456522	0.3125	0.469697	0.483516	0.556159	0.483871	0.460378	0.682081	0.567568	0.509091	0.452381	0.401869	0.466321	0.439024	0.398329	0.473934	0.55814	0.61588	0.598499	0.613718	0.550388	0.569201	0.638889	0.526316	0.459119	0.483221
rat12	female	fentanyl	25	ug/kg	(Te/RT)-1	2022-06-14	0.446328	0.407407	0.496568	0.547289	0.609551	0.530303	0.506241	0.6875	0.605333	0.568862	0.503386	0.546729	0.531707	0.571429	0.488722	0.473684	0.489474	0.530435	0.517647	0.498344	0.514754	0.575251	0.560729	0.531008	0.552239	0.501645
rat13	male	fentanyl	25	ug/kg	(Te/RT)-1	2022-06-07	0.406667	0.431373	0.377483	0.451613	0.449367	0.546185	0.443781	0.583333	0.556757	0.522059	0.481203	0.522727	0.451977	0.463068	0.425876	0.486631	0.514793	0.431319	0.427184	0.494624	0.46114	0.433962	0.445026	0.417949	0.424779	0.535912
rat15	male	fentanyl	25	ug/kg	(Te/RT)-1	2022-06-21	0.592593	0.396396	0.469388	0.456621	0.53304	0.46875	0.486131	0.807606	0.5	0.507772	0.497238	0.538961	0.452247	0.473373	0.497561	0.552174	0.386256	0.53159	0.553957	0.609804	0.622222	0.608696	0.642105	0.586345	0.573171	0.568548
rat16	male	fentanyl	25	ug/kg	(Te/RT)-1	2022-06-14	0.423469	0.436364	0.400966	0.536332	0.41	0.422925	0.438343	0.566327	0.633588	0.57754	0.390582	0.295652	0.333333	0.380313	0.444695	0.373984	0.408759	0.511521	0.566929	0.634783	0.513185	0.616279	0.666667	0.611524	0.591078	0.681614
rat19	male	fentanyl	25	ug/kg	(Te/RT)-1	2022-06-21	0.415929	0.341014	0.541667	0.483333	0.448513	0.464286	0.449124	0.638122	0.545706	0.548718	0.489362	0.52381	0.52809	0.535	0.563725	0.593458	0.560081	0.608031	0.586916	0.611111	0.590909	0.567442	0.55	0.558559	0.615044	0.580508
rat24	male	fentanyl	25	ug/kg	(Te/RT)-1	2022-06-15	0.405263	0.396739	0.375661	0.468944	0.444751	0.419811	0.418528	0.543624	0.463158	0.446483	0.543478	0.487805	0.476316	0.496894	0.457831	0.483871	0.444805	0.476684	0.464481	0.552632	0.582011	0.467933	0.516556	0.58371	0.545872	0.572052
rat03	female	ethanol	1.2	g/kg	(Te/RT)-1	2022-05-31	0.584795	0.480769	0.426136	0.434389	0.534884	0.432927	0.482317	0.513043	0.445498	0.544031	0.587156	0.508009	0.525822	0.583333	0.575	0.557143	0.673367	0.54386	0.558087	0.585253	0.576037	0.642857	0.603687	0.56682	0.597222	0.665025
rat05	female	ethanol	1.2	g/kg	(Te/RT)-1	2022-06-13	0.368644	0.430939	0.425577	0.5	0.336158	0.476821	0.423023	0.480916	0.432558	0.547511	0.512658	0.337691	0.519231	0.30315	0.517808	0.442953	0.509709	0.46875	0.557065	1.04729	1.04553	1.01401	0.359606	0.428571	0.502857	0.592357
rat06	female	ethanol	1.2	g/kg	(Te/RT)-1	2022-06-06	0.304813	0.372093	0.304569	0.358974	0.289216	0.39726	0.337821	0.379147	0.51417	0.592	0.627451	0.552743	0.401408	0.513135	0.52919	0.562264	0.486348	0.448454	0.416949	0.565141	0.562264	0.558394	0.663866	0.441489	0.475	0.509317
rat07	female	ethanol	1.2	g/kg	(Te/RT)-1	2022-05-31	0.537975	0.333333	0.348404	0.413793	0.474249	0.461538	0.428215	0.495441	0.53913	0.567686	0.301508	0.47619	0.516729	0.5154	0.544601	0.519139	0.538462	0.501493	0.462617	0.40678	0.429603	0.682292	0.570093	0.532258	0.504566	0.5
rat08	female	ethanol	1.2	g/kg	(Te/RT)-1	2022-06-20	0.330357	0.377176	0.4	0.432161	0.364162	0.473684	0.396257	0.475806	0.511111	0.518919	0.359223	0.495495	0.492958	0.506276	0.385714	0.50813	0.518519	0.527675	0.529412	0.571429	0.504082	0.544803	0.573333	0.539855	0.719807	0.491525
rat10	female	ethanol	1.2	g/kg	(Te/RT)-1	2022-06-07	0.40107	0.363636	0.391026	0.483965	0.4	0.495327	0.422504	0.462963	0.447236	0.526119	0.38565	0.576642	0.537383	0.5311	0.507109	0.524249	0.604072	0.561947	0.579869	0.609302	0.631111	0.605042	0.551867	0.560976	0.56682	0.54878
rat12	female	ethanol	1.2	g/kg	(Te/RT)-1	2022-06-21	0.407767	0.451087	0.415385	0.480952	0.359375	0.583851	0.449736	0.53719	0.468619	0.556075	0.495652	0.39577	0.559184	0.611222	0.619608	0.379195	0.878788	0.50152	0.4379	0.416667	0.522901	0.518453	0.410095	0.518095	0.654167	0.602317
rat13	male	ethanol	1.2	g/kg	(Te/RT)-1	2022-06-14	0.438356	0.43871	0.447853	0.395522	0.515789	0.519608	0.459306	0.552448	0.525	0.47929	0.520349	0.541667	0.540984	0.455446	0.542453	0.436364	0.465517	0.538835	0.512397	0.552301	0.570755	0.625	0.626263	0.427136	0.504	0.57561
rat15	male	ethanol	1.2	g/kg	(Te/RT)-1	2022-06-01	0.462687	0.536278	0.441417	0.45625	0.414384	0.492754	0.467295	0.588235	0.621622	0.529412	0.51269	0.566667	0.544872	0.552795	0.54375	0.553254	0.563636	0.643059	0.51497	0.611842	0.546012	0.587209	0.583815	0.62069	0.655367	0.619318
rat16	male	ethanol	1.2	g/kg	(Te/RT)-1	2022-06-21	0.282511	0.404145	0.398618	0.298429	0.383721	0.414248	0.363612	0.448276	0.485981	0.620112	0.585678	0.364	0.362445	0.541126	0.492126	0.557447	0.570213	0.458498	0.618834	0.58547	0.55157	0.510638	0.452308	0.598513	0.566434	0.547855
rat19	male	ethanol	1.2	g/kg	(Te/RT)-1	2022-06-01	0.440252	0.456522	0.43871	0.413174	0.450867	0.453947	0.442245	0.617647	0.59799	0.630607	0.59116	0.573333	0.52356	0.563636	0.58427	0.552083	0.610811	0.596977	0.543081	0.601695	0.59949	0.588832	0.55122	0.47486	0.607477	0.573394
rat24	male	ethanol	1.2	g/kg	(Te/RT)-1	2022-06-22	0.509554	0.449367	0.462046	0.482759	0.389831	0.492891	0.464408	0.646445	0.8	0.705882	0.680628	0.633166	0.614286	0.640187	0.639024	0.650943	0.562249	0.621277	0.617778	0.454545	0.560284	0.584746	0.534722	0.528239	0.599237	0.634096
rat03	female	combination	5	mL/kg	(Te/RT)-1	2022-06-06	0.504587	0.138889	0.0326493	0.0365169	0.396285	0.459559	0.261414	0.8	0.837838	0.711656	0.659884	0.592814	0.638554	0.579787	0.574074	0.57563	0.591489	0.497561	0.561576	0.592417	0.559829	0.413636	0.612457	0.675182	0.59962	0.635593
rat05	female	combination	5	mL/kg	(Te/RT)-1	2022-06-20	0.404545	0.394805	0.275556	0.309582	0.351648	0.444444	0.36343	0.421212	0.684932	0.688017	0.458537	0.525822	0.51938	0.692308	0.577465	0.462151	0.46875	0.468447	0.486275	0.497797	0.485294	0.479911	0.567982	0.503937	0.566667	0.486726
rat06	female	combination	5	mL/kg	(Te/RT)-1	2022-06-13	0.439252	0.379455	0.382716	0.414921	0.471223	0.403974	0.415257	0.312629	0.325088	0.47451	0.430279	0.473348	0.438356	0.518657	0.4	0.546099	0.514815	0.426667	0.547619	0.574545	0.571429	0.404545	0.455556	0.496241	0.592466	0.574603
rat07	female	combination	5	mL/kg	(Te/RT)-1	2022-06-06	0.390533	0.490323	0.427711	0.551948	0.629371	0.511792	0.50028	0.652695	0.580311	0.608108	0.559574	0.567686	0.522822	0.389222	0.52451	0.569307	0.511737	0.550976	0.59633	0.498911	0.508772	0.538721	0.51049	0.460714	0.452055	0.494505
rat08	female	combination	5	mL/kg	(Te/RT)-1	2022-05-31	0.430588	0.248101	0.441718	-0.0484694	0.478571	0.426901	0.329568	0.570621	0.621053	0.567568	0.527094	0.530303	0.562814	0.581509	0.577778	0.62212	0.635945	0.563218	0.600877	0.634703	0.670157	0.609091	0.606132	0.641509	0.664773	0.643172
rat10	female	combination	5	mL/kg	(Te/RT)-1	2022-06-14	0.354037	0.353293	0.338028	0.464286	0.422078	0.470588	0.400385	0.884354	0.6875	0.617284	0.58309	0.572139	0.544529	0.44902	0.428571	0.380531	0.364621	0.565678	0.513043	0.311284	0.337423	0.404348	0.401163	0.405458	0.454545	0.5
rat12	female	combination	5	mL/kg	(Te/RT)-1	2022-05-31	0.505814	0.498559	0.48366	0.483146	0.473054	0.539823	0.497343	0.661972	0.605556	0.654655	0.567901	0.523529	0.52381	0.591078	0.619855	0.518325	0.49711	0.590618	0.68599	0.592506	0.59596	0.572115	0.589372	0.608491	0.594714	0.707254
rat13	male	combination	5	mL/kg	(Te/RT)-1	2022-06-21	0.410405	0.372093	0.521277	0.445783	0.487179	0.433333	0.445012	0.610997	0.78866	0.698824	0.658291	0.649025	0.575758	0.520408	0.530055	0.635359	0.614583	0.623762	0.397436	0.461864	0.555556	0.548387	0.479853	0.52439	0.589744	0.611111
rat15	male	combination	5	mL/kg	(Te/RT)-1	2022-06-07	0.547486	0.408046	0.483384	0.42236	0.472081	0.424051	0.459568	0.494792	0.561224	0.619048	0.548223	0.597619	0.550265	0.551351	0.557252	0.559406	0.581731	0.701031	0.617647	0.599034	0.569948	0.6	0.60181	0.600897	0.637209	0.59447
rat16	male	combination	5	mL/kg	(Te/RT)-1	2022-06-01	0.470588	0.459016	0.373057	0.38	0.451613	0.416667	0.425157	0.761905	0.62069	0.616667	0.664286	0.559524	0.57485	0.583815	0.561111	0.59116	0.41189	0.443431	0.497758	0.583732	0.584475	0.555066	0.532819	0.520576	0.599576	0.605932
rat19	male	combination	5	mL/kg	(Te/RT)-1	2022-06-07	0.450777	0.480447	0.555233	0.575342	0.674731	0.512821	0.541558	0.634615	0.698413	0.648456	0.623116	0.506887	0.570388	0.575472	0.565611	0.633005	0.559633	0.626263	0.602151	0.526316	0.611111	0.521978	0.633166	0.596154	0.587678	0.583333
rat24	male	combination	5	mL/kg	(Te/RT)-1	2022-06-01	0.379679	0.517442	0.415205	0.496552	0.501946	0.511811	0.470439	0.706422	0.661417	0.726937	0.806667	0.774194	0.690476	0.653333	0.637795	0.55	0.664894	0.587379	0.503797	0.619266	0.645833	0.651429	0.726776	0.695876	0.57561	0.606667

## Sheet: Exp. 2 - MV
subj	sex	drug	dose	unit	measure	-30_median	-25_median	-20_median	-15_median	-10_median	-5_median	AVG BL	0_median	5_median	10_median	15_median	20_median	25_median	30_median	35_median	40_median	45_median	50_median	55_median	60_median	65_median	70_median	75_median	80_median	85_median	90_median
rat01	female	water	2.5	ml/kg	MV_ml	101.326	93.8992	95.4907	94.9602	109.019	105.305	100	121.485	87.5332	98.1432	92.8382	122.546	104.509	104.509	75.8621	92.0424	97.6127	91.2467	88.3289	69.496	46.6844	45.0928	56.7639	46.6844	51.4589	48.8064
rat02	female	water	2.5	ml/kg	MV_ml	102.77	95.7726	90.0875	83.965	97.5219	129.883	100	113.265	94.0233	78.7172	87.4636	81.5598	87.4636	80.9038	81.7784	82.8717	88.7755	83.965	80.0292	77.8426	87.9009	77.4052	87.0262	86.1516	82.6531	75.656
rat04	female	water	2.5	ml/kg	MV_ml	101.803	75.0795	90.3499	106.257	113.892	112.619	100	110.71	95.122	104.666	99.894	62.6723	52.492	55.3552	54.0827	48.3563	59.491	55.3552	56.6278	54.0827	87.1686	133.298	101.166	54.0827	55.3552	60.4454
rat05	female	water	2.5	ml/kg	MV_ml	104.88	103.815	82.52	76.6637	127.24	104.88	100	104.348	101.686	102.751	96.8944	94.7649	97.9592	111.269	89.9734	85.1819	97.4268	84.6495	90.5058	93.1677	104.082	59.3611	79.858	96.362	81.4552	115.528
rat08	female	water	2.5	mL/kg	MV_ml	124.668	86.2243	104.897	103.524	67.5515	113.135	100	112.586	103.249	129.062	101.053	66.4531	50.5263	50.2517	62.0595	116.979	92.8146	59.8627	55.4691	47.2311	52.1739	52.1739	54.3707	58.2151	62.0595	54.3707
rat09	female	water	2.5	ml/kg	MV_ml	134.872	107.183	93.7849	89.3189	89.7655	85.0763	100	80.8336	67.4358	46.4459	46.4459	52.6982	113.882	101.377	99.5906	92.8917	74.5813	91.9985	54.4846	46.8924	51.805	54.038	45.9993	55.3777	63.4164	63.4164
rat10	female	water	2.5	mL/kg	MV_ml	82.035	112.798	88.2353	90.62	94.1971	132.114	100	123.529	135.93	88.7122	107.313	82.5119	86.8045	81.0811	98.2512	119.237	118.283	106.121	106.836	83.7043	114.944	95.151	82.9889	90.1431	101.59	91.097
rat11	female	water	2.5	mL/kg	MV_ml	109.847	115.784	105.096	82.5334	59.6734	127.066	100	126.472	141.316	138.347	76.5957	60.5641	56.4077	57.5952	114.003	142.504	141.316	109.253	68.5799	65.908	117.566	81.9396	54.0327	95.5962	76.5957	57.5952
rat12	female	water	2.5	mL/kg	MV_ml	112.113	118.31	118.31	101.972	76.9014	72.3944	100	101.408	112.676	123.38	57.4648	46.7606	129.577	122.535	103.099	53.5211	51.831	52.9577	42.8169	49.5775	49.5775	63.9437	55.2113	61.4085	55.493	92.3944
rat13	male	water	2.5	ml/kg	MV_ml	110.775	110.775	94.5901	95.3095	90.4541	98.0968	100	105.74	87.0373	92.7918	78.4055	73.73	82.0021	76.9669	105.02	76.9669	72.651	70.1334	81.4626	78.0459	73.0106	70.493	103.582	74.8089	72.651	61.1419
rat14	male	water	2.5	mL/kg	MV_ml	120.854	128.968	90.1068	81.9929	84.1281	93.9502	100	122.562	131.317	146.477	129.609	105.48	81.1388	72.1708	86.9039	115.302	76.4413	80.4982	76.0142	101.851	85.8363	77.7224	91.6014	120	138.363	83.7011
rat15	male	water	2.5	mL/kg	MV_ml	94.2976	105.146	87.3435	104.868	99.8609	108.484	100	131.572	107.371	91.2378	76.217	91.516	130.737	110.709	142.976	98.7483	85.3964	93.7413	99.3046	67.872	59.5271	62.8651	62.8651	64.5341	66.4812	65.0904
rat16	male	water	2.5	ml/kg	MV_ml	97.9592	90.3589	112.315	88.2477	108.515	102.604	100	110.837	100.915	75.5806	116.538	82.7586	54.8909	52.3575	50.2463	50.2463	76.4251	85.292	50.6685	50.2463	48.9796	50.6685	56.1576	55.7354	80.4363	57.4243
rat17	male	water	2.5	mL/kg	MV_ml	98.4565	107.717	86.2713	99.4314	100.894	107.23	100	101.868	116.003	90.1706	59.9513	74.8172	89.1958	104.305	79.935	101.381	122.827	66.2876	67.5061	55.5646	64.3379	56.052	55.0772	51.1779	56.052	102.843
rat18	male	water	2.5	mL/kg	MV_ml	111.101	97.1479	90.0395	114.787	101.097	85.8271	100	127.951	107.416	100.57	70.0307	64.7652	95.8315	80.0351	66.3449	66.8714	68.4511	59.4998	61.606	80.8249	135.059	66.8714	65.0285	64.7652	57.9201	62.6591
rat20	male	water	2.5	ml/kg	MV_ml	98.3039	109.78	98.7369	101.335	99.603	92.2411	100	102.851	108.048	97.8708	92.6741	99.3865	77.9502	54.1321	53.699	48.9354	44.6048	46.3371	62.3602	53.266	46.3371	45.4709	83.7965	49.8015	56.2974	51.9668
rat21	male	water	2.5	ml/kg	MV_ml	92.2302	85.6783	97.522	120.454	108.358	95.7581	100	102.562	86.4343	79.1264	77.6144	91.2222	115.414	104.326	91.7262	76.1025	56.4469	53.4229	52.9189	51.911	52.415	55.4389	51.911	56.4469	52.9189	57.4549
rat22	male	water	2.5	mL/kg	MV_ml	106.816	129.609	77.3184	64.3575	105.922	115.978	100	125.14	108.156	90.7263	76.8715	64.8045	108.156	105.251	75.5307	67.933	55.419	57.6536	63.0168	55.8659	62.5698	59.8883	87.3743	74.6369	63.4637	143.017
rat23	male	water	2.5	mL/kg	MV_ml	105.937	99.6916	111.488	92.5212	89.283	101.079	100	120.046	100.848	84.1943	90.2082	95.2968	80.0308	89.7456	67.0779	51.3493	54.1249	98.9977	104.318	75.8674	53.1997	50.4241	57.8258	112.876	97.1473	53.6623
rat24	male	water	2.5	mL/kg	MV_ml	98.0325	108.554	93.1565	102.395	89.8204	108.041	100	121.899	96.4927	68.7767	62.1044	64.1574	59.2814	63.6441	134.474	157.057	95.4662	66.2104	59.5381	67.7502	60.5646	62.1044	87.2541	144.996	86.7408	61.0778
rat01	female	fentanyl	25	ug/kg	MV_ml	97.5158	86.9053	129.347	94.9895	88.1684	103.074	100	54.5684	48.5053	40.4211	44.4632	80.8421	111.158	104.589	88.9263	97.5158	100.042	48	41.4316	49.5158	48	53.0526	53.5579	61.6421	106.358	51.5368
rat02	female	fentanyl	25	ug/kg	MV_ml	87.5437	119.674	103.376	106.17	89.1735	94.0629	100	47.9627	48.4284	44.7031	81.4901	92.2002	91.9674	92.2002	96.3912	88.0093	79.1618	84.0512	81.0244	74.0396	78.4633	73.1083	72.8754	84.7497	68.9173	71.2456
rat04	female	fentanyl	25	ug/kg	MV_ml	106.115	98.777	143.368	165.945	44.5908	41.2041	100	81.2794	112.888	111.759	108.09	95.3904	94.826	92.8504	76.1994	70.555	79.0216	62.0884	64.064	75.0706	65.4751	63.2173	98.2126	98.2126	98.2126	98.2126
rat05	female	fentanyl	25	ug/kg	MV_ml	118.599	106.92	84.083	107.958	86.1592	96.2803	100	42.0415	60.2076	49.0484	77.3356	128.72	116.782	116.263	101.211	96.5398	97.0588	96.5398	93.4256	74.7405	76.8166	53.9792	46.1938	47.2318	49.827	49.827
rat08	female	fentanyl	25	ug/kg	MV_ml	144.467	133.4	71.7846	59.8205	60.4187	130.11	100	59.2223	75.3739	107.079	112.463	117.846	110.668	114.257	123.829	96.3111	128.614	110.668	110.07	75.3739	49.0528	50.2493	47.8564	56.8295	75.9721	116.65
rat09	female	fentanyl	25	ug/kg	MV_ml	108.098	98.6104	113.273	85.6732	102.923	91.4231	100	47.724	52.3239	66.1236	81.6483	79.9233	89.1231	87.9732	94.873	91.4231	98.323	80.4983	43.1241	41.9741	45.999	47.724	47.724	54.6239	48.874	117.873
rat10	female	fentanyl	25	ug/kg	MV_ml	127.407	135.111	120.889	85.6296	59.8519	71.1111	100	48.5926	53.9259	91.8519	112.593	116.741	124.148	133.63	134.222	130.074	120.296	96.8889	118.222	117.333	102.519	133.63	113.185	54.5185	54.5185	54.5185
rat11	female	fentanyl	25	ug/kg	MV_ml	83.5334	77.1964	93.3269	105.713	102.544	137.686	100	55.8809	44.9352	110.322	125.012	104.849	106.865	128.181	114.066	87.566	84.3975	52.4244	46.0874	77.4844	137.686	135.094	100.528	92.1747	89.2943	50.6961
rat12	female	fentanyl	25	ug/kg	MV_ml	101.439	90.2878	113.669	106.475	100	88.1295	100	43.8849	55.3957	56.1151	63.3094	70.5036	75.8993	86.3309	80.5755	81.295	69.7842	57.9137	41.7266	35.9712	37.0504	98.5612	103.597	77.3381	40.2878	39.5683
rat13	male	fentanyl	25	ug/kg	MV_ml	106.746	106.349	92.4603	98.0159	102.778	93.6508	100	60.9127	78.5714	84.5238	121.429	136.111	111.508	99.6032	97.2222	93.0556	93.254	92.8571	94.8413	75.7937	83.7302	78.1746	84.9206	83.7302	83.3333	82.9365
rat14	male	fentanyl	25	ug/kg	MV_ml	111.118	110.375	103.5	85.4754	97.7392	91.7931	100	92.1648	103.314	125.612	99.4116	101.084	94.5804	85.6612	119.108	113.348	89.1917	90.6782	85.847	87.1477	79.9009	78.4144	117.436	117.807	106.473	113.348
rat15	male	fentanyl	25	ug/kg	MV_ml	99.8764	107.787	95.4265	91.471	91.471	113.968	100	89.4932	112.237	155.995	138.443	118.665	100.618	89.9876	116.193	97.4042	92.707	88.5043	116.44	95.4265	75.6489	94.6848	80.0989	64.7713	59.8269	65.2658
rat16	male	fentanyl	25	ug/kg	MV_ml	136.7	135.544	103.624	74.4796	68.697	80.9561	100	50.8867	61.064	80.0308	137.394	114.264	103.392	93.909	96.2221	85.8134	75.8674	81.8813	74.4796	96.4534	71.9352	81.8813	77.7178	45.798	46.7232	46.7232
rat17	male	fentanyl	25	ug/kg	MV_ml	147.992	88.3365	75.1434	71.7017	77.4379	139.388	100	69.1205	81.4532	78.0115	84.8948	78.5851	79.1587	87.1893	82.8872	133.078	114.149	130.21	106.405	120.459	117.878	102.677	70.5545	76.2906	63.0975	113.576
rat18	male	fentanyl	25	ug/kg	MV_ml	150.381	127.245	99.8478	81.583	72.4505	68.4932	100	64.5358	74.277	105.327	129.072	124.505	143.683	133.942	135.769	120.244	111.416	137.595	134.551	145.205	102.892	71.8417	68.1887	62.7093	61.4916	60.274
rat20	male	fentanyl	25	ug/kg	MV_ml	95.778	82.9916	112.907	119.18	107.117	82.0265	100	53.076	71.8938	114.355	115.802	111.46	110.012	109.047	106.152	98.9144	104.463	98.9144	114.113	82.9916	48.7334	46.8034	48.2509	47.7684	72.1351	82.2678
rat21	male	fentanyl	25	ug/kg	MV_ml	146.33	102.294	94.4954	103.211	80.2752	73.3945	100	50	67.4312	72.0183	91.7431	100.917	99.3119	100.459	94.4954	84.8624	71.1009	72.9358	60.0917	65.1376	78.8991	96.789	92.2018	94.4954	114.679	92.2018
rat22	male	fentanyl	25	ug/kg	MV_ml	116.336	122.137	112.977	88.5496	77.5573	82.4427	100	65.3435	61.6794	61.6794	88.5496	146.565	137.405	134.962	131.908	135.573	126.412	111.145	123.359	145.038	69.0076	78.1679	67.1756	81.2214	63.2061	62.9008
rat23	male	fentanyl	25	ug/kg	MV_ml	100.693	101.526	76.5603	109.847	99.4452	111.928	100	77.1845	90.7074	123.37	132.94	102.774	92.1637	95.2843	73.0236	64.9098	91.9556	84.8821	91.9556	98.613	87.3786	64.0777	85.7143	89.043	79.0569	81.1373
rat24	male	fentanyl	25	ug/kg	MV_ml	104.912	111.131	93.0149	84.3623	74.0874	132.492	100	84.9031	150.338	155.746	108.968	117.891	130.599	146.012	91.9333	69.2204	67.598	71.3835	75.7098	77.3321	77.3321	87.0662	90.311	89.7702	81.6584	90.5813
rat01	female	ethanol	0.6	g/kg	MV_ml	97.783	94.7491	115.053	94.5158	97.5496	100.35	100	84.014	86.3477	63.2439	90.5484	113.419	65.3442	51.8086	42.007	53.6756	43.4072	43.4072	117.153	114.819	55.0758	40.14	39.2065	44.3407	67.2112	75.3792
rat02	female	ethanol	0.6	g/kg	MV_ml	99.6963	95.7918	89.0239	98.9154	105.683	110.889	100	84.0781	63.5141	55.705	57.7874	137.44	110.369	82.7766	102.039	133.015	87.9826	88.5033	92.6681	61.4317	86.6811	89.0239	89.8048	118.698	111.41	91.6269
rat04	female	ethanol	0.6	g/kg	MV_ml	89.1892	68.5714	82.471	94.0541	150.811	114.903	100	151.737	76.4479	92.4324	97.2973	73.2046	74.1313	98.6873	60.2317	62.0849	55.1351	60.695	114.903	96.3707	67.6448	59.7683	116.293	86.4093	88.4942	88.0309
rat05	female	ethanol	0.6	g/kg	MV_ml	101.839	80.3395	132.39	92.7864	91.9378	100.707	100	106.365	84.2999	92.7864	84.2999	102.97	104.102	72.9844	53.4653	56.5771	99.0099	93.918	59.9717	70.1556	58.2744	61.1033	53.7482	64.4979	63.3663	67.8925
rat08	female	ethanol	0.6	g/kg	MV_ml	128.941	88.8687	100.318	79.6002	86.6879	115.584	100	94.5934	71.4221	63.7892	112.04	93.7756	109.314	88.8687	69.2413	86.6879	106.315	95.1386	85.5975	85.0522	50.159	65.97	50.159	47.9782	44.1617	50.4316
rat09	female	ethanol	0.6	g/kg	MV_ml	137.561	120.488	107.805	71.7073	94.1463	68.2927	100	95.6098	67.3171	51.2195	46.3415	44.3902	42.9268	46.3415	116.585	103.902	57.8049	42.9268	49.0244	41.9512	41.9512	44.878	49.7561	91.7073	108.049	65.6098
rat10	female	ethanol	0.6	g/kg	MV_ml	89.0423	114.927	95.2545	113.374	105.608	81.7947	100	98.3607	89.56	100.949	70.9232	54.3572	49.1803	51.7688	53.3218	62.6402	120.621	115.444	97.3253	66.0052	50.2157	51.2511	50.7334	57.4633	61.0871	92.9249
rat11	female	ethanol	0.6	g/kg	MV_ml	120.886	103.17	97.4381	91.7065	95.0934	91.7065	100	96.9171	77.1168	64.3508	64.0903	59.4008	100.564	121.407	71.3851	60.4429	47.4164	52.1059	111.507	88.5801	88.5801	64.0903	40.1216	72.9483	46.8954	46.8954
rat12	female	ethanol	0.6	g/kg	MV_ml	77.3691	109.044	95.5431	103.851	106.447	107.746	100	87.235	72.1765	65.9455	98.6586	66.984	66.984	105.669	74.2536	44.1367	44.1367	46.2138	64.907	51.9256	50.3678	99.9567	110.601	63.8685	45.6945	47.7715
rat13	male	ethanol	0.6	g/kg	MV_ml	99.2041	133.068	102.894	91.8234	90.0868	82.9233	100	114.616	102.894	106.368	101.158	97.0333	89.4356	79.4501	123.734	80.3184	80.3184	86.6136	80.7525	74.2402	77.2793	69.8987	85.5282	91.6064	69.8987	69.8987
rat14	male	ethanol	0.6	g/kg	MV_ml	129.639	124.588	85.4437	90.4946	87.3378	82.4974	100	82.0765	74.5002	70.712	106.91	111.75	83.1287	98.2813	99.7545	107.331	108.593	62.7148	48.1936	43.3532	46.2995	99.7545	80.1824	53.034	61.4521	45.4577
rat15	male	ethanol	0.6	g/kg	MV_ml	113.089	86.3874	119.764	88.3508	95.4188	96.9895	100	112.304	103.665	80.1047	81.2827	93.2592	85.6021	86.9764	82.4607	81.6754	73.822	82.4607	87.9581	77.356	85.2094	73.0366	66.3613	74.2147	84.0314	71.466
rat16	male	ethanol	0.6	g/kg	MV_ml	107.921	105.223	110.412	85.9218	75.5448	114.978	100	85.5067	78.4504	68.4884	74.2996	78.8654	59.7717	76.375	52.3002	53.5455	48.9796	47.3193	61.0169	66.8281	43.9986	41.7157	43.1685	43.1685	46.9042	45.6589
rat17	male	ethanol	0.6	g/kg	MV_ml	97.3527	136.806	99.9146	108.625	82.4936	74.8079	100	108.881	79.4193	69.1716	107.088	72.5021	64.0478	103.501	71.7336	60.4611	104.014	55.3373	56.8745	58.924	57.3868	61.9983	61.4859	62.5107	63.0231	61.9983
rat18	male	ethanol	0.6	g/kg	MV_ml	130.388	92.5752	107.135	101.268	89.5328	79.1018	100	77.7979	66.063	56.9359	54.7628	53.0243	75.6248	55.1974	48.678	49.1126	46.5049	49.1126	46.9395	47.8088	47.5915	49.5473	38.8989	58.2398	50.4165	52.5896
rat20	male	ethanol	0.6	g/kg	MV_ml	108.906	104.58	108.906	73.7913	83.715	120.102	100	82.9517	73.7913	65.9033	97.7099	117.557	110.433	75.827	58.0153	109.924	58.5242	51.9084	48.3461	50.8906	71.2468	75.827	64.631	61.0687	44.7837	53.4351
rat21	male	ethanol	0.6	g/kg	MV_ml	102.918	97.7936	130.676	86.6904	107.616	74.306	100	87.5445	72.1708	67.9004	58.0783	58.0783	55.516	61.7082	98.2206	69.6085	56.7972	53.8078	52.9537	58.9324	84.9822	111.886	86.6904	61.0676	59.3594	58.5053
rat22	male	ethanol	0.6	g/kg	MV_ml	111.268	113.264	100.541	96.7983	89.3139	88.815	100	87.817	85.8212	70.8524	86.8191	106.528	69.3555	61.8711	57.8794	85.3222	118.753	62.3701	56.1331	54.3867	62.3701	60.8732	58.8773	88.815	63.368	140.457
rat23	male	ethanol	0.6	g/kg	MV_ml	103.551	97.618	96.809	91.6854	115.955	94.382	100	77.1236	72.809	94.6517	81.4382	93.8427	90.0674	86.2921	72.2697	73.8876	58.7865	58.7865	107.056	70.6517	62.0225	58.7865	60.9438	124.854	105.169	87.1011
rat24	male	ethanol	0.6	g/kg	MV_ml	134.535	99.0627	89.1132	75.9193	97.5487	103.821	100	100.36	66.186	90.411	66.6186	65.3208	60.995	67.9164	59.2646	59.2646	51.478	58.3994	56.6691	60.5624	63.1579	63.1579	70.9445	68.5652	77.8659	61.4275
rat01	female	combination	2.5	ml/kg	MV_ml	148.015	95.2625	87.58	85.5314	99.6159	83.9949	100	55.3137	77.3367	108.067	112.676	96.799	76.3124	89.1165	85.5314	108.067	89.1165	74.2638	93.726	101.408	90.653	83.7388	54.2894	107.042	105.25	83.9949
rat02	female	combination	2.5	ml/kg	MV_ml	98.5137	122.779	90.0104	84.618	90.4252	113.654	100	13.2734	51.4345	100.795	64.2931	61.8044	62.2191	62.2191	83.7885	78.8109	76.737	74.2482	73.0038	74.2482	69.2707	67.6115	68.4411	68.2337	58.6934	58.6934
rat04	female	combination	2.5	ml/kg	MV_ml	84.8514	110.451	95.7814	115.628	85.7143	107.574	100	55.2253	65.0048	65.5801	51.7737	54.65	75.3595	78.8111	82.838	78.2359	81.1122	64.4295	40.8437	48.8974	97.7948	85.7143	73.0585	82.2627	82.2627	77.373
rat05	female	combination	2.5	ml/kg	MV_ml	120.332	117.015	104.698	83.8531	82.4319	91.67	100	39.321	62.5345	67.5089	68.2195	83.3794	89.5381	97.118	92.3806	84.8006	75.7994	72.4832	77.6944	73.4307	66.7983	67.272	61.1133	57.3233	70.8251	79.1157
rat08	female	combination	2.5	mL/kg	MV_ml	119.914	105.353	101.927	92.9336	90.7923	89.0792	100	32.5482	109.636	140.471	149.036	152.034	137.045	125.054	125.054	101.927	109.636	114.775	113.919	96.788	114.775	100.214	106.21	82.6552	98.0728	100.642
rat09	female	combination	2.5	ml/kg	MV_ml	82.9787	114.894	97.2177	100.164	89.1162	115.63	100	29.4599	77.5777	81.9967	93.2897	88.3797	76.5957	75.6137	71.1948	83.4697	72.6678	69.7218	57.9378	83.4697	69.2308	53.0278	71.6858	53.5188	42.2259	75.6137
rat10	female	combination	2.5	mL/kg	MV_ml	102.389	110.58	99.2036	70.5347	99.4312	117.861	100	15.0171	101.479	81.9113	69.6246	62.3436	73.0375	78.4983	73.2651	74.4027	73.7201	76.4505	81.4562	68.2594	74.6303	63.7088	65.7565	80.091	69.6246	56.8828
rat11	female	combination	2.5	mL/kg	MV_ml	103.751	92.7722	93.8701	95.5169	118.573	95.5169	100	66.9716	62.0311	103.202	103.751	115.828	98.2617	86.7338	111.436	109.241	92.4977	90.5764	79.0485	114.73	103.477	106.221	103.202	106.496	93.5956	61.2077
rat12	female	combination	2.5	mL/kg	MV_ml	118.795	98.3133	106.747	98.7952	93.253	84.0964	100	14.4578	76.6265	72.2892	58.7952	56.8675	50.6024	71.8072	47.2289	47.2289	51.5663	54.4578	53.9759	59.2771	63.1325	55.4217	56.3855	71.5663	71.5663	71.5663
rat13	male	combination	2.5	ml/kg	MV_ml	108.951	103.581	96.2916	79.7954	89.0026	122.379	100	95.5243	92.4552	102.046	120.077	108.568	89.7698	84.9744	92.0716	101.087	88.2353	88.6189	87.8517	81.3299	78.2609	74.8082	93.2225	69.4373	74.4246	62.1483
rat14	male	combination	2.5	mL/kg	MV_ml	140.541	123.459	98.3784	88	66.1622	83.4595	100	49.2973	51.027	58.8108	101.189	105.514	106.811	97.0811	82.8108	67.027	70.0541	81.9459	95.1351	76.973	70.9189	59.6757	45.8378	43.2432	48	45.4054
rat15	male	combination	2.5	mL/kg	MV_ml	105.024	128.571	102.669	85.9498	81.4757	96.3108	100	45.6829	90.8948	102.433	103.14	89.011	75.3532	81.7111	77.708	80.5338	78.6499	81.7111	75.8242	73.4694	73.4694	75.3532	76.2951	66.876	57.4568	58.3987
rat16	male	combination	2.5	ml/kg	MV_ml	106.104	93.9658	95.8493	91.873	95.8493	116.359	100	66.969	72.8287	67.3875	108.197	96.6864	89.9895	86.2225	86.6411	84.1298	80.7813	76.5957	83.7112	71.1545	84.1298	83.5019	52.7381	51.9009	61.9463	47.7154
rat17	male	combination	2.5	mL/kg	MV_ml	112.93	124.318	90.1542	79.2408	96.0854	97.2716	100	58.363	69.7509	65.0059	71.1744	67.3784	68.8019	66.9039	67.1412	66.4294	63.5824	90.1542	62.159	60.261	91.5777	79.2408	51.72	56.465	54.567	51.72
rat18	male	combination	2.5	mL/kg	MV_ml	118.174	112.265	96.1504	97.2247	99.9105	76.2757	100	62.3098	78.4244	98.8362	104.208	107.431	99.9105	91.8532	91.8532	76.2757	67.1441	71.9785	62.8469	68.2184	66.607	96.9561	58.5497	59.0868	55.3268	55.3268
rat20	male	combination	2.5	ml/kg	MV_ml	100.388	94.186	96.124	117.829	101.55	89.9225	100	50.3876	65.8915	71.3178	106.589	102.326	98.062	95.7364	96.124	83.7209	94.5736	81.3953	80.2326	79.0698	79.0698	61.2403	47.2868	56.5891	51.1628	53.4884
rat21	male	combination	2.5	ml/kg	MV_ml	127.168	100.347	92.0231	93.1792	98.9595	88.3237	100	69.8266	71.2139	71.6763	98.0347	131.329	109.827	99.422	86.474	69.8266	80	73.0636	112.832	108.208	80.4624	64.2775	60.578	85.0867	104.046	106.821
rat22	male	combination	2.5	mL/kg	MV_ml	115.653	79.9642	91.2343	111.091	103.578	98.4794	100	57.424	99.8211	128.801	129.338	127.191	116.995	101.431	71.9141	64.9374	59.839	67.3524	91.771	129.875	94.9911	57.424	54.2039	56.3506	64.4007	63.864
rat23	male	combination	2.5	mL/kg	MV_ml	110.07	96.4871	104.684	87.5878	91.8033	109.368	100	67.9157	98.829	78.6885	75.8782	78.6885	61.3583	59.9532	62.7635	64.637	64.637	65.1054	68.8525	65.5738	66.5105	64.637	60.8899	67.4473	60.4215	80.0937
rat24	male	combination	2.5	mL/kg	MV_ml	122.23	123.123	98.1413	84.7584	81.1896	90.5576	100	71.3755	69.5911	68.6989	99.9257	111.524	116.877	113.309	105.725	82.974	88.3271	99.0335	105.279	125.799	108.848	56.2082	52.6394	52.6394	61.5613	55.316
RAW DATA
subj	sex	drug	dose	unit	measure	cpu_date	-30_median	-25_median	-20_median	-15_median	-10_median	-5_median	AVG BL	0_median	5_median	10_median	15_median	20_median	25_median	30_median	35_median	40_median	45_median	50_median	55_median	60_median	65_median	70_median	75_median	80_median	85_median	90_median
rat01	female	water	2.5	ml/kg	MV_ml	2022-09-19	191	177	180	179	205.5	198.5	188.5	229	165	185	175	231	197	197	143	173.5	184	172	166.5	131	88	85	107	88	97	92
rat02	female	water	2.5	ml/kg	MV_ml	2022-10-10	235	219	206	192	223	297	228.667	259	215	180	200	186.5	200	185	187	189.5	203	192	183	178	201	177	199	197	189	173
rat04	female	water	2.5	ml/kg	MV_ml	2022-09-26	160	118	142	167	179	177	157.167	174	149.5	164.5	157	98.5	82.5	87	85	76	93.5	87	89	85	137	209.5	159	85	87	95
rat05	female	water	2.5	ml/kg	MV_ml	2022-09-19	197	195	155	144	239	197	187.833	196	191	193	182	178	184	209	169	160	183	159	170	175	195.5	111.5	150	181	153	217
rat08	female	water	2.5	mL/kg	MV_ml	2022-09-26	227	157	191	188.5	123	206	182.083	205	188	235	184	121	92	91.5	113	213	169	109	101	86	95	95	99	106	113	99
rat09	female	water	2.5	ml/kg	MV_ml	2022-09-19	302	240	210	200	201	190.5	223.917	181	151	104	104	118	255	227	223	208	167	206	122	105	116	121	103	124	142	142
rat10	female	water	2.5	mL/kg	MV_ml	2022-10-10	172	236.5	185	190	197.5	277	209.667	259	285	186	225	173	182	170	206	250	248	222.5	224	175.5	241	199.5	174	189	213	191
rat11	female	water	2.5	mL/kg	MV_ml	2022-10-03	185	195	177	139	100.5	214	168.417	213	238	233	129	102	95	97	192	240	238	184	115.5	111	198	138	91	161	129	97
rat12	female	water	2.5	mL/kg	MV_ml	2022-09-26	199	210	210	181	136.5	128.5	177.5	180	200	219	102	83	230	217.5	183	95	92	94	76	88	88	113.5	98	109	98.5	164
rat13	male	water	2.5	ml/kg	MV_ml	2022-10-17	308	308	263	265	251.5	272.75	278.042	294	242	258	218	205	228	214	292	214	202	195	226.5	217	203	196	288	208	202	170
rat14	male	water	2.5	mL/kg	MV_ml	2022-10-11	283	302	211	192	197	220	234.167	287	307.5	343	303.5	247	190	169	203.5	270	179	188.5	178	238.5	201	182	214.5	281	324	196
rat15	male	water	2.5	mL/kg	MV_ml	2022-10-04	169.5	189	157	188.5	179.5	195	179.75	236.5	193	164	137	164.5	235	199	257	177.5	153.5	168.5	178.5	122	107	113	113	116	119.5	117
rat16	male	water	2.5	ml/kg	MV_ml	2022-09-27	232	214	266	209	257	243	236.833	262.5	239	179	276	196	130	124	119	119	181	202	120	119	116	120	133	132	190.5	136
rat17	male	water	2.5	mL/kg	MV_ml	2022-09-20	202	221	177	204	207	220	205.167	209	238	185	123	153.5	183	214	164	208	252	136	138.5	114	132	115	113	105	115	211
rat18	male	water	2.5	mL/kg	MV_ml	2022-10-11	211	184.5	171	218	192	163	189.917	243	204	191	133	123	182	152	126	127	130	113	117	153.5	256.5	127	123.5	123	110	119
rat20	male	water	2.5	ml/kg	MV_ml	2022-09-27	227	253.5	228	234	230	213	230.917	237.5	249.5	226	214	229.5	180	125	124	113	103	107	144	123	107	105	193.5	115	130	120
rat21	male	water	2.5	ml/kg	MV_ml	2022-09-20	183	170	193.5	239	215	190	198.417	203.5	171.5	157	154	181	229	207	182	151	112	106	105	103	104	110	103	112	105	114
rat22	male	water	2.5	mL/kg	MV_ml	2022-10-11	239	290	173	144	237	259.5	223.75	280	242	203	172	145	242	235.5	169	152	124	129	141	125	140	134	195.5	167	142	320
rat23	male	water	2.5	mL/kg	MV_ml	2022-10-04	229	215.5	241	200	193	218.5	216.167	259.5	218	182	195	206	173	194	145	111	117	214	225.5	164	115	109	125	244	210	116
rat24	male	water	2.5	mL/kg	MV_ml	2022-09-27	191	211.5	181.5	199.5	175	210.5	194.833	237.5	188	134	121	125	115.5	124	262	306	186	129	116	132	118	121	170	282.5	169	119
rat01	female	fentanyl	25	ug/kg	MV_ml	2022-09-26	193	172	256	188	174.5	204	197.917	108	96	80	88	160	220	207	176	193	198	95	82	98	95	105	106	122	210.5	102
rat02	female	fentanyl	25	ug/kg	MV_ml	2022-09-19	188	257	222	228	191.5	202	214.75	103	104	96	175	198	197.5	198	207	189	170	180.5	174	159	168.5	157	156.5	182	148	153
rat04	female	fentanyl	25	ug/kg	MV_ml	2022-10-03	188	175	254	294	79	73	177.167	144	200	198	191.5	169	168	164.5	135	125	140	110	113.5	133	116	112	174	174	174	174
rat05	female	fentanyl	25	ug/kg	MV_ml	2022-09-26	228.5	206	162	208	166	185.5	192.667	81	116	94.5	149	248	225	224	195	186	187	186	180	144	148	104	89	91	96	96
rat08	female	fentanyl	25	ug/kg	MV_ml	2022-10-03	241.5	223	120	100	101	217.5	167.167	99	126	179	188	197	185	191	207	161	215	185	184	126	82	84	80	95	127	195
rat09	female	fentanyl	25	ug/kg	MV_ml	2022-09-26	188	171.5	197	149	179	159	173.917	83	91	115	142	139	155	153	165	159	171	140	75	73	80	83	83	95	85	205
rat10	female	fentanyl	25	ug/kg	MV_ml	2022-09-19	215	228	204	144.5	101	120	168.75	82	91	155	190	197	209.5	225.5	226.5	219.5	203	163.5	199.5	198	173	225.5	191	92	92	92
rat11	female	fentanyl	25	ug/kg	MV_ml	2022-10-10	145	134	162	183.5	178	239	173.583	97	78	191.5	217	182	185.5	222.5	198	152	146.5	91	80	134.5	239	234.5	174.5	160	155	88
rat12	female	fentanyl	25	ug/kg	MV_ml	2022-10-03	141	125.5	158	148	139	122.5	139	61	77	78	88	98	105.5	120	112	113	97	80.5	58	50	51.5	137	144	107.5	56	55
rat13	male	fentanyl	25	ug/kg	MV_ml	2022-09-27	269	268	233	247	259	236	252	153.5	198	213	306	343	281	251	245	234.5	235	234	239	191	211	197	214	211	210	209
rat14	male	fentanyl	25	ug/kg	MV_ml	2022-10-17	299	297	278.5	230	263	247	269.083	248	278	338	267.5	272	254.5	230.5	320.5	305	240	244	231	234.5	215	211	316	317	286.5	305
rat15	male	fentanyl	25	ug/kg	MV_ml	2022-10-11	202	218	193	185	185	230.5	202.25	181	227	315.5	280	240	203.5	182	235	197	187.5	179	235.5	193	153	191.5	162	131	121	132
rat16	male	fentanyl	25	ug/kg	MV_ml	2022-10-04	295.5	293	224	161	148.5	175	216.167	110	132	173	297	247	223.5	203	208	185.5	164	177	161	208.5	155.5	177	168	99	101	101
rat17	male	fentanyl	25	ug/kg	MV_ml	2022-09-27	258	154	131	125	135	243	174.333	120.5	142	136	148	137	138	152	144.5	232	199	227	185.5	210	205.5	179	123	133	110	198
rat18	male	fentanyl	25	ug/kg	MV_ml	2022-09-20	247	209	164	134	119	112.5	164.25	106	122	173	212	204.5	236	220	223	197.5	183	226	221	238.5	169	118	112	103	101	99
rat20	male	fentanyl	25	ug/kg	MV_ml	2022-10-04	198.5	172	234	247	222	170	207.25	110	149	237	240	231	228	226	220	205	216.5	205	236.5	172	101	97	100	99	149.5	170.5
rat21	male	fentanyl	25	ug/kg	MV_ml	2022-09-27	319	223	206	225	175	160	218	109	147	157	200	220	216.5	219	206	185	155	159	131	142	172	211	201	206	250	201
rat22	male	fentanyl	25	ug/kg	MV_ml	2022-09-20	190.5	200	185	145	127	135	163.75	107	101	101	145	240	225	221	216	222	207	182	202	237.5	113	128	110	133	103.5	103
rat23	male	fentanyl	25	ug/kg	MV_ml	2022-10-11	242	244	184	264	239	269	240.333	185.5	218	296.5	319.5	247	221.5	229	175.5	156	221	204	221	237	210	154	206	214	190	195
rat24	male	fentanyl	25	ug/kg	MV_ml	2022-10-04	194	205.5	172	156	137	245	184.917	157	278	288	201.5	218	241.5	270	170	128	125	132	140	143	143	161	167	166	151	167.5
rat01	female	ethanol	0.6	g/kg	MV_ml	2022-10-03	209.5	203	246.5	202.5	209	215	214.25	180	185	135.5	194	243	140	111	90	115	93	93	251	246	118	86	84	95	144	161.5
rat02	female	ethanol	0.6	g/kg	MV_ml	2022-09-26	191.5	184	171	190	203	213	192.083	161.5	122	107	111	264	212	159	196	255.5	169	170	178	118	166.5	171	172.5	228	214	176
rat04	female	ethanol	0.6	g/kg	MV_ml	2022-10-10	192.5	148	178	203	325.5	248	215.833	327.5	165	199.5	210	158	160	213	130	134	119	131	248	208	146	129	251	186.5	191	190
rat05	female	ethanol	0.6	g/kg	MV_ml	2022-10-03	180	142	234	164	162.5	178	176.75	188	149	164	149	182	184	129	94.5	100	175	166	106	124	103	108	95	114	112	120
rat08	female	ethanol	0.6	g/kg	MV_ml	2022-10-10	236.5	163	184	146	159	212	183.417	173.5	131	117	205.5	172	200.5	163	127	159	195	174.5	157	156	92	121	92	88	81	92.5
rat09	female	ethanol	0.6	g/kg	MV_ml	2022-10-03	282	247	221	147	193	140	205	196	138	105	95	91	88	95	239	213	118.5	88	100.5	86	86	92	102	188	221.5	134.5
rat10	female	ethanol	0.6	g/kg	MV_ml	2022-09-26	172	222	184	219	204	158	193.167	190	173	195	137	105	95	100	103	121	233	223	188	127.5	97	99	98	111	118	179.5
rat11	female	ethanol	0.6	g/kg	MV_ml	2022-09-19	232	198	187	176	182.5	176	191.917	186	148	123.5	123	114	193	233	137	116	91	100	214	170	170	123	77	140	90	90
rat12	female	ethanol	0.6	g/kg	MV_ml	2022-10-10	149	210	184	200	205	207.5	192.583	168	139	127	190	129	129	203.5	143	85	85	89	125	100	97	192.5	213	123	88	92
rat13	male	ethanol	0.6	g/kg	MV_ml	2022-10-04	228.5	306.5	237	211.5	207.5	191	230.333	264	237	245	233	223.5	206	183	285	185	185	199.5	186	171	178	161	197	211	161	161
rat14	male	ethanol	0.6	g/kg	MV_ml	2022-09-27	308	296	203	215	207.5	196	237.583	195	177	168	254	265.5	197.5	233.5	237	255	258	149	114.5	103	110	237	190.5	126	146	108
rat15	male	ethanol	0.6	g/kg	MV_ml	2022-10-17	288	220	305	225	243	247	254.667	286	264	204	207	237.5	218	221.5	210	208	188	210	224	197	217	186	169	189	214	182
rat16	male	ethanol	0.6	g/kg	MV_ml	2022-10-11	260	253.5	266	207	182	277	240.917	206	189	165	179	190	144	184	126	129	118	114	147	161	106	100.5	104	104	113	110
rat17	male	ethanol	0.6	g/kg	MV_ml	2022-10-04	190	267	195	212	161	146	195.167	212.5	155	135	209	141.5	125	202	140	118	203	108	111	115	112	121	120	122	123	121
rat18	male	ethanol	0.6	g/kg	MV_ml	2022-09-27	300	213	246.5	233	206	182	230.083	179	152	131	126	122	174	127	112	113	107	113	108	110	109.5	114	89.5	134	116	121
rat20	male	ethanol	0.6	g/kg	MV_ml	2022-10-11	214	205.5	214	145	164.5	236	196.5	163	145	129.5	192	231	217	149	114	216	115	102	95	100	140	149	127	120	88	105
rat21	male	ethanol	0.6	g/kg	MV_ml	2022-10-04	241	229	306	203	252	174	234.167	205	169	159	136	136	130	144.5	230	163	133	126	124	138	199	262	203	143	139	137
rat22	male	ethanol	0.6	g/kg	MV_ml	2022-09-27	223	227	201.5	194	179	178	200.417	176	172	142	174	213.5	139	124	116	171	238	125	112.5	109	125	122	118	178	127	281.5
rat23	male	ethanol	0.6	g/kg	MV_ml	2022-09-20	192	181	179.5	170	215	175	185.417	143	135	175.5	151	174	167	160	134	137	109	109	198.5	131	115	109	113	231.5	195	161.5
rat24	male	ethanol	0.6	g/kg	MV_ml	2022-10-11	311	229	206	175.5	225.5	240	231.167	232	153	209	154	151	141	157	137	137	119	135	131	140	146	146	164	158.5	180	142
rat01	female	combination	2.5	ml/kg	MV_ml	2022-10-10	289	186	171	167	194.5	164	195.25	108	151	211	220	189	149	174	167	211	174	145	183	198	177	163.5	106	209	205.5	164
rat02	female	combination	2.5	ml/kg	MV_ml	2022-10-03	237.5	296	217	204	218	274	241.083	32	124	243	155	149	150	150	202	190	185	179	176	179	167	163	165	164.5	141.5	141.5
rat04	female	combination	2.5	ml/kg	MV_ml	2022-09-19	147.5	192	166.5	201	149	187	173.833	96	113	114	90	95	131	137	144	136	141	112	71	85	170	149	127	143	143	134.5
rat05	female	combination	2.5	ml/kg	MV_ml	2022-10-10	254	247	221	177	174	193.5	211.083	83	132	142.5	144	176	189	205	195	179	160	153	164	155	141	142	129	121	149.5	167
rat08	female	combination	2.5	mL/kg	MV_ml	2022-09-19	140	123	119	108.5	106	104	116.75	38	128	164	174	177.5	160	146	146	119	128	134	133	113	134	117	124	96.5	114.5	117.5
rat09	female	combination	2.5	ml/kg	MV_ml	2022-10-10	169	234	198	204	181.5	235.5	203.667	60	158	167	190	180	156	154	145	170	148	142	118	170	141	108	146	109	86	154
rat10	female	combination	2.5	mL/kg	MV_ml	2022-10-03	225	243	218	155	218.5	259	219.75	33	223	180	153	137	160.5	172.5	161	163.5	162	168	179	150	164	140	144.5	176	153	125
rat11	female	combination	2.5	mL/kg	MV_ml	2022-09-26	189	169	171	174	216	174	182.167	122	113	188	189	211	179	158	203	199	168.5	165	144	209	188.5	193.5	188	194	170.5	111.5
rat12	female	combination	2.5	mL/kg	MV_ml	2022-09-19	246.5	204	221.5	205	193.5	174.5	207.5	30	159	150	122	118	105	149	98	98	107	113	112	123	131	115	117	148.5	148.5	148.5
rat13	male	combination	2.5	ml/kg	MV_ml	2022-10-11	284	270	251	208	232	319	260.667	249	241	266	313	283	234	221.5	240	263.5	230	231	229	212	204	195	243	181	194	162
rat14	male	combination	2.5	mL/kg	MV_ml	2022-10-04	325	285.5	227.5	203.5	153	193	231.25	114	118	136	234	244	247	224.5	191.5	155	162	189.5	220	178	164	138	106	100	111	105
rat15	male	combination	2.5	mL/kg	MV_ml	2022-09-27	223	273	218	182.5	173	204.5	212.333	97	193	217.5	219	189	160	173.5	165	171	167	173.5	161	156	156	160	162	142	122	124
rat16	male	combination	2.5	ml/kg	MV_ml	2022-10-17	253.5	224.5	229	219.5	229	278	238.917	160	174	161	258.5	231	215	206	207	201	193	183	200	170	201	199.5	126	124	148	114
rat17	male	combination	2.5	mL/kg	MV_ml	2022-10-11	238	262	190	167	202.5	205	210.75	123	147	137	150	142	145	141	141.5	140	134	190	131	127	193	167	109	119	115	109
rat18	male	combination	2.5	mL/kg	MV_ml	2022-10-04	220	209	179	181	186	142	186.167	116	146	184	194	200	186	171	171	142	125	134	117	127	124	180.5	109	110	103	103
rat20	male	combination	2.5	ml/kg	MV_ml	2022-09-20	129.5	121.5	124	152	131	116	129	65	85	92	137.5	132	126.5	123.5	124	108	122	105	103.5	102	102	79	61	73	66	69
rat21	male	combination	2.5	ml/kg	MV_ml	2022-10-11	275	217	199	201.5	214	191	216.25	151	154	155	212	284	237.5	215	187	151	173	158	244	234	174	139	131	184	225	231
rat22	male	combination	2.5	mL/kg	MV_ml	2022-10-04	215.5	149	170	207	193	183.5	186.333	107	186	240	241	237	218	189	134	121	111.5	125.5	171	242	177	107	101	105	120	119
rat23	male	combination	2.5	mL/kg	MV_ml	2022-09-27	235	206	223.5	187	196	233.5	213.5	145	211	168	162	168	131	128	134	138	138	139	147	140	142	138	130	144	129	171
rat24	male	combination	2.5	mL/kg	MV_ml	2022-09-20	137	138	110	95	91	101.5	112.083	80	78	77	112	125	131	127	118.5	93	99	111	118	141	122	63	59	59	69	62

## Sheet: Exp. 2 -  AP
subj	sex	drug	dose	unit	measure	-30_median	-25_median	-20_median	-15_median	-10_median	-5_median	AVG BL	0_median	5_median	10_median	15_median	20_median	25_median	30_median	35_median	40_median	45_median	50_median	55_median	60_median	65_median	70_median	75_median	80_median	85_median	90_median
rat01	female	water	2.5	ml/kg	AP	86.4858	104.731	92.9763	93.7162	103.281	118.81	100	126.615	97.0632	122.048	91.3038	116.476	104.318	95.9664	100.073	107.641	111.954	108.762	93.1493	114.243	170.732	169.615	116.752	131.029	121.985	124.564
rat02	female	water	2.5	ml/kg	AP	90.4578	100.465	85.1333	102.15	112.487	109.306	100	122.847	112.39	113.079	94.925	125.728	101.74	84.9691	100.331	113.102	87.9902	94.3997	125.929	110.069	113.839	88.1141	89.9124	101.397	101.08	94.1867
rat04	female	water	2.5	ml/kg	AP	75.8894	109.75	74.2536	120.226	109.656	110.225	100	96.4834	91.2615	148.512	128.401	114.713	140.642	153.538	164.282	164.871	162.928	152.41	168.969	169.994	134.005	194.35	125.428	149.522	136.964	178.898
rat05	female	water	2.5	ml/kg	AP	76.5601	92.2785	108.586	110.511	100.377	111.687	100	104.632	97.419	101.861	106.058	95.8562	101.025	92.4646	91.408	84.4291	103.446	93.5445	87.4138	100.122	104.387	112.666	111.709	82.6571	93.969	119.09
rat08	female	water	2.5	mL/kg	AP	95.7913	82.256	95.1587	90.7379	126.489	109.567	100	90.4528	91.3592	102.893	94.6391	118.446	97.6	110.354	133.829	59.2416	90.6888	116.822	128.589	135.225	122.667	109.338	126.285	108.61	98.1843	109.994
rat09	female	water	2.5	ml/kg	AP	112.406	88.9328	91.2689	102.813	99.4405	105.14	100	224.231	206.645	162.944	158.409	151.345	102.275	86.0763	95.8951	92.2454	107.78	85.335	117.207	127.718	138.206	156.727	160.258	118.781	119.083	119.083
rat10	female	water	2.5	mL/kg	AP	97.2291	94.4807	100.607	103.083	105.381	99.2194	100	96.7584	91.5227	102.633	90.2377	89.234	119.467	102.269	106.795	93.441	106.812	102.404	93.4605	91.0106	45.0125	89.7089	113.763	79.4483	72.876	92.5898
rat11	female	water	2.5	mL/kg	AP	85.4191	107.342	86.5205	94.7645	102.647	123.307	100	109.214	141.837	106.84	105.237	105.976	121.482	121.803	84.8018	98.2284	116.676	101.177	101.534	117.906	97.4404	90.5288	105.512	94.8732	105.905	114.661
rat12	female	water	2.5	mL/kg	AP	91.2128	87.0803	86.0707	98.6352	119.612	117.389	100	112.479	119.977	102.462	127.878	161.349	94.0731	93.7323	99.277	120.905	114.192	120.206	145.161	144.682	129.895	121.804	145.346	155.411	126.56	105.35
rat13	male	water	2.5	ml/kg	AP	91.5608	97.9409	107.406	99.4947	104.011	99.5871	100	119.003	119.003	140.37	127.084	130.801	122.812	126.906	110.578	119.472	122.905	129.162	119.892	119.912	125.922	119.892	108.086	125.615	125.333	135.877
rat14	male	water	2.5	mL/kg	AP	100.258	88.0751	95.0061	102.359	97.0319	117.271	100	88.4125	89.9359	99.0132	81.1239	83.8369	96.5158	101.865	111.453	101.392	102.559	98.6139	113.785	112.426	101.459	106.127	106.766	137.562	134.857	93.5686
rat15	male	water	2.5	mL/kg	AP	100.029	107.253	98.9903	107.794	95.2155	90.7179	100	110.291	102.719	106.903	100.538	80.4756	104.732	85.993	114.701	77.3439	180.676	101.305	94.9373	106.519	123.197	128.017	119.146	108.438	114.764	105.075
rat16	male	water	2.5	ml/kg	AP	105.226	104.717	89.4187	94.4262	113.051	93.1618	100	99.3867	86.9641	115.379	103.328	101.136	125.418	118.48	125.89	128.574	102.928	106.385	123.948	126.347	129.127	132.55	139.367	119.8	89.8346	116.926
rat17	male	water	2.5	mL/kg	AP	79.8093	110.459	78.3795	116.377	107.361	107.614	100	94.7919	126.674	88.8693	115.728	72.984	100.041	102.422	97.8645	94.6133	101.618	115.181	108.744	119.442	124.982	126.77	123.116	136.422	157.551	113.855
rat18	male	water	2.5	mL/kg	AP	98.1825	105.395	97.6371	89.5007	95.29	113.995	100	84.2359	92.7822	84.9804	117.003	125.176	101.663	110.014	115.674	117.325	119.109	122.34	120.985	125.77	122.616	119.462	119.819	118.559	126.705	111.198
rat20	male	water	2.5	ml/kg	AP	75.6401	117.482	104.369	99.1251	113.368	90.0163	100	104.081	95.2953	101.35	97.191	122.976	106.343	131.515	139.941	134.917	148.594	137.882	109.068	132.031	128.825	147.356	129.561	138.914	142.94	141.536
rat21	male	water	2.5	ml/kg	AP	92.5046	103.901	79.7151	107.922	109.351	106.606	100	99.7909	87.0503	101.268	80.5881	92.5358	141.224	119.653	98.8381	107.425	135.329	139.029	147.939	156.972	145.918	141.991	131.107	153.041	134.31	137.467
rat22	male	water	2.5	mL/kg	AP	88.6006	120.137	116.176	95.9353	89.7726	89.3785	100	88.8683	84.2094	92.82	98.2618	108.604	77.1696	68.2434	90.8598	100.659	119.138	120.692	107.129	119.308	94.5673	140.424	107.336	111.098	129.056	110.022
rat23	male	water	2.5	mL/kg	AP	95.8018	90.8524	113.847	91.7672	106.756	100.976	100	108.309	101.039	104.434	88.7558	96.6779	93.0249	89.8925	90.4576	121.746	119.034	96.5551	84.1973	87.5689	121.425	97.7521	86.6224	83.735	89.361	98.9515
rat24	male	water	2.5	mL/kg	AP	96.5071	108.446	99.4409	106.014	101.066	88.5262	100	98.1105	94.4331	95.796	113.413	112.731	112.633	126.448	89.5433	121.625	108.276	105.394	108.191	102.389	110.33	111.292	115.275	89.5888	86.3203	106.594
rat01	female	fentanyl	25	ug/kg	AP	114.851	109.516	101.765	97.412	68.8955	107.559	100	139.759	131.872	143.638	121.676	117.586	121.261	107.305	123.547	96.0562	104.588	119.29	139.902	144.2	134.857	134.818	138.215	155.337	93.3771	121.599
rat02	female	fentanyl	25	ug/kg	AP	85.4338	116.684	111.623	116.922	81.5028	87.8344	100	128.185	130.497	131.003	103.071	96.4036	115.809	112.886	108.367	78.3388	119.774	109.111	113.668	123.586	94.8474	105.078	70.306	107.269	137.41	115.376
rat04	female	fentanyl	25	ug/kg	AP	75.5292	102.036	92.8379	103.162	113.217	113.217	100	123.273	101.869	106.093	104.241	115.317	116.85	115.985	101.964	88.1632	118.723	141.064	157.026	123.982	135.795	134.988	110.699	110.699	110.699	110.699
rat05	female	fentanyl	25	ug/kg	AP	96.1991	80.8305	111.277	99.8767	110.683	101.134	100	199.395	130.676	131.299	111.533	116.218	122.657	116.274	124.731	92.0022	100.133	93.6254	107.461	110.998	108.376	119.199	129.461	133.623	128.88	112.297
rat08	female	fentanyl	25	ug/kg	AP	104.911	80.1758	91.9713	103.767	125.115	94.0593	100	109.471	109.15	103.072	76.3423	77.6869	89.0426	83.7392	100.207	101.432	88.0115	88.14	102.645	102.273	111.088	123.53	127.934	98.9461	120.824	90.1024
rat09	female	fentanyl	25	ug/kg	AP	90.0102	108.847	96.4879	100.608	89.2488	114.799	100	175.342	162.021	155.408	149.11	143.587	103.299	118.372	119.217	124.407	100.449	136.728	164.194	175.652	167.601	153.385	162.48	173.596	182.311	118.559
rat10	female	fentanyl	25	ug/kg	AP	79.8977	88.4188	90.4889	113.641	114.214	113.339	100	140.744	104.53	113.917	114.723	103.616	87.0525	88.1215	88.9824	79.8103	79.2679	82.3988	79.069	68.5578	80.8951	82.133	95.1606	109.024	109.024	109.024
rat11	female	fentanyl	25	ug/kg	AP	111.546	122.827	95.6793	76.0849	84.2538	109.608	100	174.633	145.645	104.247	105.157	109.872	105.241	111.31	124.86	88.9669	120.634	140.943	151.105	124.876	90.0095	105.471	84.1104	94.2337	112.819	126.845
rat12	female	fentanyl	25	ug/kg	AP	101.417	102.379	90.5106	86.0008	118.47	101.222	100	138.66	146.854	120.892	154.421	140.346	138.739	101.821	92.9658	97.3799	122.581	149.618	165.417	174.253	180.086	94.8108	136.455	94.9801	136.059	143.873
rat13	male	fentanyl	25	ug/kg	AP	97.882	106.903	100.119	91.0728	98.3655	105.658	100	107.654	99.574	100.705	94.7816	100.214	96.345	92.2971	100.325	104.001	92.7506	98.961	108.333	105.353	107.009	103.954	117.65	114.552	128.62	118.865
rat14	male	fentanyl	25	ug/kg	AP	95.9981	94.6937	105.217	92.3447	117.775	93.9716	100	107.735	100.823	101.273	96.2091	102.025	87.8674	106.336	83.5249	114.246	99.9743	107.691	102.711	106.656	104.648	107.573	90.9408	95.3621	87.9786	104.859
rat15	male	fentanyl	25	ug/kg	AP	100.334	83.8312	99.2121	113.438	86.1246	117.06	100	126.488	105.05	86.0311	88.8556	105.383	133.705	106.666	105.738	101.917	102.756	104.529	104.647	106.069	125.861	101.73	115.948	134.542	156.769	114.588
rat16	male	fentanyl	25	ug/kg	AP	106.463	111.784	96.121	99.2273	86.4321	99.9728	100	149.28	132.236	125.599	115.442	113.978	97.4465	102.695	107.032	123.342	108.726	99.0182	116.5	92.9203	87.0114	112.637	112.192	142.444	139.569	139.569
rat17	male	fentanyl	25	ug/kg	AP	95.6733	97.6229	110.818	106.813	96.3846	92.6883	100	113.061	117.845	102.749	89.5665	92.0671	90.6861	92.5563	89.5564	90.5181	90.1005	71.7087	83.3536	77.4368	71.4723	157.729	138.13	106.457	117.568	105.623
rat18	male	fentanyl	25	ug/kg	AP	95.9065	80.214	94.9634	102.728	102.345	123.843	100	141.641	127.826	110.753	109.128	106.757	84.7444	90.0444	79.2951	102.394	106.049	85.7203	112.271	103.424	89.0778	131.692	126.284	127.916	130.608	136.452
rat20	male	fentanyl	25	ug/kg	AP	80.8725	93.8732	88.8075	111.666	106.101	118.68	100	123.52	114.916	110.427	88.0078	106.352	110.361	108.367	107.734	94.6843	119.109	106.297	118.235	92.6871	127.489	141.65	139.551	142.242	133.611	121.331
rat21	male	fentanyl	25	ug/kg	AP	109.912	87.8042	84.5356	99.9617	97.0703	120.717	100	187.108	157.548	145.778	133.385	125.738	124.952	118.172	122.255	121.299	117.143	126.325	151.969	126.254	104.882	106.877	102.204	112.814	120.521	110.395
rat22	male	fentanyl	25	ug/kg	AP	88.0892	102.022	98.9855	104.054	106.533	100.318	100	147.784	120.725	132.019	118.788	76.6937	92.0721	91.39	123.229	104.232	90.521	94.5251	75.4916	104.082	109.865	127.373	115.805	97.953	107.579	114.514
rat23	male	fentanyl	25	ug/kg	AP	92.6124	90.7302	110.324	99.4281	103.338	103.567	100	136.022	123.96	117.003	124.594	115.58	91.3245	99.7932	132.056	119.823	105.476	98.451	94.0494	102.522	96.0232	111.903	78.0948	83.3913	103.685	101.505
rat24	male	fentanyl	25	ug/kg	AP	102.822	73.7394	109.487	108.81	117.732	87.4107	100	132.491	119.002	123.14	95.1483	80.6868	81.9952	93.7221	100.357	117.649	119.158	120.913	121.583	122.304	147.764	118.993	107.1	106.613	120.492	94.5983
rat01	female	ethanol	0.6	g/kg	AP	86.3847	96.4886	112.947	92.8764	88.1501	123.154	100	100.567	87.4331	106.593	91.4632	114.276	111.647	126.88	118.745	121.304	136.131	124.122	95.1296	117.931	110.553	119.393	104.422	162.794	104.042	109.824
rat02	female	ethanol	0.6	g/kg	AP	103.706	100.725	105.506	99.586	97.311	93.1659	100	110.128	123.747	114.888	119.285	90.3567	105.265	84.0693	95.1246	97.1705	59.0396	94.0772	99.9477	108.73	92.1072	88.9347	96.1076	113.347	108.746	109.83
rat04	female	ethanol	0.6	g/kg	AP	92.9508	100.462	111.213	82.8295	109.787	102.757	100	108.055	102.439	111.6	94.2562	110.853	113.941	104.847	114.822	113.417	133.306	159.91	102.757	89.2874	118.323	108.429	83.792	85.4537	80.968	124.466
rat05	female	ethanol	0.6	g/kg	AP	100.704	110.092	99.7139	110.942	76.1085	102.439	100	133.989	141.013	105.03	106.894	94.3391	114.688	133.932	134.853	122.392	107.692	117.043	126.555	140.246	103.428	111.066	104.879	183.234	110.123	130.792
rat08	female	ethanol	0.6	g/kg	AP	88.4118	109.59	84.0398	91.5776	119.421	106.96	100	105.006	101.978	109.433	97.4693	106.96	88.7224	88.3836	107.091	98.9378	80.3613	94.5749	101.33	93.8119	118.388	102.918	120.239	149.781	117.038	105.663
rat09	female	ethanol	0.6	g/kg	AP	125.372	95.585	94.1815	99.7789	79.7601	105.322	100	114.968	98.9261	132.691	129.549	125.674	127.055	142.574	86.9908	89.9462	106.999	126.468	149.155	142.12	131.063	145.288	157.126	121.699	95.1509	103.588
rat10	female	ethanol	0.6	g/kg	AP	109.636	98.6889	100.882	82.6781	104.107	104.008	100	109.985	105.217	93.1454	119.993	120.623	133.352	119.504	122.991	126.051	81.3048	98.3265	96.2678	99.663	109.746	116.575	117.484	109.484	114.145	127.274
rat11	female	ethanol	0.6	g/kg	AP	95.5749	80.7549	101.641	98.6866	92.1927	131.15	100	198.353	179.686	142.262	138.342	130.615	109.239	101.052	104.737	131.562	136.746	139.422	91.3106	82.4096	93.766	133.169	138.892	108.59	118.127	118.127
rat12	female	ethanol	0.6	g/kg	AP	124.521	91.2887	113.561	72.1355	104.413	94.0805	100	92.8601	120.445	143.863	102.515	143.099	155.026	87.8398	116.695	130.554	145.363	186.273	132.568	136.558	145.825	139.295	83.4918	140.623	127.916	124.785
rat13	male	ethanol	0.6	g/kg	AP	94.0931	97.1212	99.7617	90.9413	109.041	109.041	100	127.141	136.59	122.576	108.562	99.2908	126.585	118.872	115.522	131.209	129.981	131.45	121.483	121.483	139.288	138.527	130.322	139.074	135.043	122.103
rat14	male	ethanol	0.6	g/kg	AP	79.7003	94.9473	103.711	104.776	119.565	97.3005	100	111.418	108.43	118.802	97.1888	108.927	106.489	112.723	106.917	99.5119	110.462	120.38	118.015	117.065	133.294	104.488	111.397	106.339	121.041	110.949
rat15	male	ethanol	0.6	g/kg	AP	102.269	86.1493	107.747	93.7712	95.5822	114.481	100	147.634	145.411	155.583	154.594	147.599	143.973	151.224	162.077	154.594	162.077	147.134	153.261	153.925	148.617	155.229	170.011	159.833	151.951	161.179
rat16	male	ethanol	0.6	g/kg	AP	95.009	99.4203	95.1494	103.751	110.428	96.2419	100	109.243	101.896	107.381	104.276	91.585	111.114	88.581	117.878	115.846	122.301	130.685	110.032	91.0666	135.373	146.689	139.376	169.827	118.65	118.65
rat17	male	ethanol	0.6	g/kg	AP	81.6641	86.9242	98.0719	103.672	116.022	113.646	100	81.7529	110.296	107.699	89.5332	150.251	144.588	96.3513	127.334	112.619	125.157	138.537	143.308	174.585	143.104	162.062	130.896	131.537	122.352	138.66
rat18	male	ethanol	0.6	g/kg	AP	89.775	96.1001	95.1886	97.3563	98.5819	122.998	100	114.676	114.733	104.857	101.074	116.236	90.8905	122.96	123.222	111.438	113.059	128.099	112.865	124.207	130.149	155.119	147.88	114.583	122.257	109.564
rat20	male	ethanol	0.6	g/kg	AP	94.9159	83.0636	103.861	121.926	99.1706	97.0634	100	98.495	108.46	115.701	88.5194	103.612	93.2589	120.939	112.672	100.781	130.188	117.613	119.349	175.473	110.843	105.652	135.466	132.031	141.769	121.373
rat21	male	ethanol	0.6	g/kg	AP	84.0374	83.5312	107.292	110.912	103.545	110.682	100	97.6286	102.237	108.113	125.314	125.546	127.554	124.822	92.6096	104.309	119.34	117.025	117.746	147.029	80.2286	98.8637	90.0472	104.273	118.371	125.452
rat22	male	ethanol	0.6	g/kg	AP	78.1736	104.85	97.0909	116.751	101.016	102.117	100	84.6921	81.4311	108.226	80.8974	103.396	99.4477	116.51	106.883	83.2891	105.542	107.245	98.0494	110.677	93.7162	98.2081	122.115	88.6159	98.6014	89.0885
rat23	male	ethanol	0.6	g/kg	AP	114.881	92.7899	105.346	78.4927	99.0003	109.49	100	131.399	105.774	100.55	104.286	98.0857	103.41	109.36	129.644	117.85	124.209	102.233	111.099	123.733	120.937	120.247	114.4	101.168	99.7218	91.4299
rat24	male	ethanol	0.6	g/kg	AP	97.5274	89.2857	110.716	115.031	92.8886	94.5512	100	86.4875	108.667	93.7384	119.246	113.242	115.99	113.766	115.52	121.973	119.427	153.965	114.583	125.656	122.056	124.069	147.315	86.1985	106.838	115.959
rat01	female	combination	2.5	ml/kg	AP	98.1928	87.7207	104.936	104.97	102.72	101.461	100	160.468	149.403	121.895	96.2836	87.7393	112.008	98.3916	122.999	104.389	134.21	140.275	118.376	123.183	102.367	123.723	132.42	89.4469	86.3441	109.748
rat02	female	combination	2.5	ml/kg	AP	98.5326	112.75	83.562	96.0852	101.557	107.513	100	188.606	201.198	146.345	167.641	159.723	163.521	156.213	124.059	97.3052	99.2226	87.8585	78.9889	78.6528	80.9155	78.6652	72.4065	88.6256	87.4163	87.4163
rat04	female	combination	2.5	ml/kg	AP	132.292	83.2792	99.5568	106.352	86.5312	91.9881	100	165.579	135.108	125.401	158.027	139.914	120.178	112.805	94.0788	109.574	95.2489	106.804	114.424	130.393	98.2067	97.5391	86.8972	99.3645	77.1231	101.422
rat05	female	combination	2.5	ml/kg	AP	120.933	100.785	97.0599	97.1701	94.7656	89.2867	100	253.583	228.303	187.108	160.081	154.89	92.6631	90.6473	94.0161	95.8981	93.9098	81.99	89.5288	86.5036	87.6032	96.6224	106.428	70.0209	118.746	119.947
rat08	female	combination	2.5	mL/kg	AP	84.6157	103.53	87.542	101.915	89.5502	132.848	100	155.203	131.133	137.905	153.309	108.533	102.912	102.184	94.2951	101.697	86.9566	95.2942	101.435	89.7457	153.736	102.03	93.7333	115.694	58.8142	90.0885
rat09	female	combination	2.5	ml/kg	AP	103.885	98.9113	95.1666	96.9113	97.7396	107.386	100	130.902	147.231	158.773	112.608	76.7199	92.2697	100.587	96.7352	108.832	115.577	158.001	159.708	108.626	153.354	170.122	123.012	142.63	138.557	106.285
rat10	female	combination	2.5	mL/kg	AP	94.368	104.583	67.4057	130.181	99.587	103.875	100	174.695	138.776	160.926	158.091	136.108	113.927	122.068	118.53	102.863	98.8439	80.558	72.3378	80.6892	105.757	114.63	115.695	95.5476	110.474	106.038
rat11	female	combination	2.5	mL/kg	AP	96.3612	83.2305	69.4938	104.621	112.612	133.681	100	139.155	133.389	115.616	107.292	96.0629	121.07	114.834	127.655	95.8713	95.3877	128.403	117.532	106.47	132.117	116.124	124.997	97.1875	97.7064	112.141
rat12	female	combination	2.5	mL/kg	AP	117.316	76.6865	92.7273	94.8642	101.499	116.907	100	176.193	140.798	136.262	169.24	154.32	136.681	104.588	121.027	116.34	108.624	100.783	94.7361	82.2892	84.5034	77.9721	101.736	161.418	161.418	161.418
rat13	male	combination	2.5	ml/kg	AP	85.6283	112.027	119.009	103.089	93.1004	87.1462	100	116.279	112.859	115.139	95.5406	117.513	128.716	129.531	117.72	123.828	135.366	121.199	139.378	129.531	135.881	118.654	119.351	139.69	116.39	123.181
rat14	male	combination	2.5	mL/kg	AP	81.3441	103.122	92.8247	106.347	115.393	100.969	100	147.089	123.691	118.264	143.105	103.89	103.369	126.376	99.4575	122.621	83.6378	121.796	115.036	104.307	106.525	123.493	120.943	126.153	119.103	114.411
rat15	male	combination	2.5	mL/kg	AP	106.194	115.782	81.2308	94.4651	103.227	99.101	100	96.6625	111.927	118.576	114.597	125.19	122.518	105.468	105.482	104.451	106.067	101.978	110.275	109.396	119.595	108.746	92.4732	115.371	123.671	116.668
rat16	male	combination	2.5	ml/kg	AP	95.6413	105.942	109.95	82.489	96.1356	109.842	100	158.503	146.6	143.342	110.884	102.932	104.388	111.214	114.725	110.578	104.199	117.155	102.236	127.26	106.511	108.04	149.465	170.349	159.286	131.564
rat17	male	combination	2.5	mL/kg	AP	86.1888	111.559	104.158	111.725	83.8778	102.492	100	202.855	158.415	155.966	144.588	129.57	131.988	100.789	110.513	108.075	104.387	98.5946	147.933	101.561	109.695	120.998	112.247	138.141	135.505	124.796
rat18	male	combination	2.5	mL/kg	AP	85.2469	92.1548	103.595	87.1709	102.727	129.106	100	170.109	123.339	113.663	115.213	107.185	102.855	100.208	106.503	109.63	111.525	110.354	113.885	105.649	118.375	103.426	115.217	127.752	136.474	129.521
rat20	male	combination	2.5	ml/kg	AP	91.6789	105.813	82.8361	99.143	123.149	97.3798	100	201.577	165.135	136.461	110.556	107.893	105.688	110.918	97.1942	105.642	103.346	112.221	122.498	121.856	120.371	124.553	144.732	131.851	138.892	151.498
rat21	male	combination	2.5	ml/kg	AP	97.7011	82.2317	120.152	95.2157	93.2484	111.451	100	152.182	134.042	122.102	121.257	114.097	113.761	105.119	99.8528	134.65	114.702	114.615	97.8949	99.1867	115.958	124.814	130.553	81.8306	86.9988	85.6403
rat22	male	combination	2.5	mL/kg	AP	108.82	74.2035	100.73	108.228	106.743	101.275	100	161.615	124.57	105.75	111.086	104.888	147.476	110.528	100.499	119.071	126.75	158.231	76.2762	113.301	111.932	121.906	128.3	130.613	120.086	120.653
rat23	male	combination	2.5	mL/kg	AP	102.076	105.387	99.8232	94.8163	98.5898	99.3072	100	181.573	123.565	143.597	132.162	132.242	132.05	126.627	130.829	100.597	104.258	92.3724	90.557	100.313	98.9532	99.8425	99.937	79.9612	97.183	72.2998
rat24	male	combination	2.5	mL/kg	AP	121.919	108.873	88.3474	99.6453	109.553	71.6621	100	162.504	134.043	121.521	102.615	89.8331	80.8298	82.4045	99.6163	101.502	91.7974	97.5357	93.6563	75.0462	99.5519	105.967	120.033	112.63	112.826	127.883
RAW DATA
subj	sex	drug	dose	unit	measure	cpu_date	-30_median	-25_median	-20_median	-15_median	-10_median	-5_median	AVG BL	0_median	5_median	10_median	15_median	20_median	25_median	30_median	35_median	40_median	45_median	50_median	55_median	60_median	65_median	70_median	75_median	80_median	85_median	90_median
rat01	female	water	25	ml/kg	(Te/RT)-1	2022-09-19	0.381868	0.462428	0.410526	0.413793	0.456026	0.52459	0.441539	0.559055	0.428571	0.538889	0.403141	0.514286	0.460606	0.423729	0.44186	0.475275	0.494318	0.480226	0.41129	0.504425	0.753846	0.748918	0.515504	0.578544	0.53861	0.55
rat02	female	water	25	ml/kg	(Te/RT)-1	2022-10-10	0.324405	0.360294	0.30531	0.366337	0.403409	0.392	0.358626	0.440559	0.403061	0.40553	0.340426	0.450893	0.364865	0.304721	0.359813	0.405612	0.315556	0.338542	0.451613	0.394737	0.408257	0.316	0.322449	0.363636	0.3625	0.337778
rat04	female	water	25	ml/kg	(Te/RT)-1	2022-09-26	0.302521	0.4375	0.296	0.479263	0.437126	0.439394	0.398634	0.384615	0.363799	0.592018	0.511848	0.457286	0.560647	0.612053	0.654882	0.657233	0.649485	0.607558	0.673567	0.677656	0.534188	0.774744	0.5	0.596045	0.545985	0.713147
rat05	female	water	25	ml/kg	(Te/RT)-1	2022-09-19	0.316062	0.380952	0.448276	0.456221	0.414384	0.461078	0.412829	0.431953	0.402174	0.420513	0.437838	0.395722	0.417062	0.38172	0.377358	0.348548	0.427056	0.386179	0.36087	0.413333	0.430939	0.465116	0.461165	0.341232	0.387931	0.491639
rat08	female	water	25	mL/kg	(Te/RT)-1	2022-09-26	0.461988	0.396709	0.458937	0.437616	0.610039	0.528428	0.482286	0.436242	0.440613	0.496241	0.456432	0.571247	0.470711	0.532222	0.645439	0.285714	0.43738	0.563415	0.620166	0.652174	0.591608	0.527322	0.609053	0.52381	0.473529	0.530488
rat09	female	water	25	ml/kg	(Te/RT)-1	2022-09-19	0.485294	0.383954	0.39404	0.443878	0.429319	0.453925	0.431735	0.968085	0.892157	0.703488	0.683908	0.653409	0.441558	0.371622	0.414013	0.398256	0.465324	0.368421	0.506024	0.551402	0.596685	0.676647	0.691892	0.512821	0.514124	0.514124
rat10	female	water	25	mL/kg	(Te/RT)-1	2022-10-10	0.491892	0.477987	0.508982	0.521505	0.533133	0.501961	0.50591	0.48951	0.463023	0.519231	0.456522	0.451444	0.604396	0.517391	0.540284	0.472727	0.540373	0.518072	0.472826	0.460432	0.227723	0.453846	0.57554	0.401937	0.368687	0.468421
rat11	female	water	25	mL/kg	(Te/RT)-1	2022-10-03	0.391061	0.491429	0.396104	0.433846	0.469933	0.564516	0.457815	0.5	0.649351	0.48913	0.481793	0.485175	0.556164	0.557632	0.388235	0.449704	0.534161	0.463203	0.464837	0.539792	0.446097	0.414454	0.483051	0.434343	0.484848	0.524934
rat12	female	water	25	mL/kg	(Te/RT)-1	2022-09-26	0.405467	0.387097	0.382609	0.438462	0.531707	0.52183	0.444528	0.5	0.533333	0.455471	0.568452	0.717241	0.418182	0.416667	0.441315	0.537459	0.507614	0.534351	0.645283	0.643154	0.577419	0.541455	0.646104	0.690846	0.562594	0.46831
rat13	male	water	25	ml/kg	(Te/RT)-1	2022-10-17	0.512931	0.548673	0.601695	0.557377	0.582677	0.557895	0.560208	0.666667	0.666667	0.786364	0.711934	0.732759	0.688	0.710938	0.619469	0.669291	0.688525	0.723577	0.671642	0.671756	0.705426	0.671642	0.605505	0.703704	0.702128	0.761194
rat14	male	water	25	mL/kg	(Te/RT)-1	2022-10-11	0.508333	0.446565	0.481707	0.518987	0.491979	0.594595	0.507028	0.448276	0.456	0.502024	0.411321	0.425076	0.489362	0.516484	0.565097	0.514085	0.52	0.5	0.576923	0.570033	0.514423	0.538095	0.541333	0.697479	0.683761	0.474419
rat15	male	water	25	mL/kg	(Te/RT)-1	2022-10-04	0.441057	0.472906	0.436475	0.475294	0.419831	0.4	0.440927	0.486301	0.452915	0.471366	0.443299	0.354839	0.461794	0.379167	0.505747	0.34103	0.796651	0.44668	0.418605	0.469671	0.54321	0.56446	0.525346	0.478134	0.506024	0.463303
rat16	male	water	25	ml/kg	(Te/RT)-1	2022-09-27	0.490323	0.487952	0.416667	0.44	0.526786	0.434109	0.465973	0.463115	0.405229	0.537634	0.481481	0.471264	0.584416	0.552083	0.586614	0.599119	0.479616	0.495726	0.577566	0.588745	0.601695	0.617647	0.649412	0.558233	0.418605	0.544843
rat17	male	water	25	mL/kg	(Te/RT)-1	2022-09-20	0.340909	0.471831	0.334802	0.49711	0.458599	0.459677	0.427155	0.404908	0.541096	0.37961	0.49434	0.311755	0.427332	0.4375	0.418033	0.404145	0.434066	0.492	0.464503	0.510204	0.533865	0.541502	0.525896	0.582734	0.672986	0.486339
rat18	male	water	25	mL/kg	(Te/RT)-1	2022-10-11	0.502793	0.539726	0.5	0.458333	0.487981	0.58377	0.512101	0.431373	0.475138	0.435185	0.599174	0.641026	0.520619	0.56338	0.592369	0.600823	0.609959	0.626506	0.619565	0.644068	0.627916	0.611765	0.613592	0.607143	0.648855	0.569444
rat20	male	water	25	ml/kg	(Te/RT)-1	2022-09-27	0.317949	0.493827	0.43871	0.416667	0.476534	0.378378	0.420344	0.4375	0.400568	0.42602	0.408537	0.516923	0.447005	0.552817	0.588235	0.567114	0.624606	0.57958	0.458462	0.554983	0.541509	0.619403	0.544601	0.583916	0.60084	0.594937
rat21	male	water	25	ml/kg	(Te/RT)-1	2022-09-20	0.380952	0.427885	0.328283	0.444444	0.450331	0.439024	0.41182	0.410959	0.358491	0.41704	0.331878	0.381081	0.58159	0.492754	0.407035	0.442396	0.557312	0.572549	0.609244	0.646444	0.600917	0.584746	0.539924	0.630252	0.553114	0.566116
rat22	male	water	25	mL/kg	(Te/RT)-1	2022-10-11	0.399478	0.541667	0.52381	0.432548	0.404762	0.402985	0.450875	0.400685	0.379679	0.418502	0.443038	0.489669	0.347938	0.307692	0.409664	0.453846	0.537162	0.54417	0.483019	0.537931	0.42638	0.633136	0.483951	0.500914	0.581882	0.496063
rat23	male	water	25	mL/kg	(Te/RT)-1	2022-10-04	0.436567	0.414013	0.518797	0.418182	0.486486	0.460145	0.455698	0.493562	0.460432	0.475904	0.404459	0.440559	0.423913	0.409639	0.412214	0.554795	0.542435	0.44	0.383686	0.39905	0.553333	0.445455	0.394737	0.381579	0.407216	0.45092
rat24	male	water	25	mL/kg	(Te/RT)-1	2022-09-27	0.434783	0.488571	0.448	0.477612	0.455319	0.398827	0.450519	0.442006	0.425439	0.431579	0.510949	0.507874	0.507435	0.569672	0.403409	0.547945	0.487805	0.47482	0.487421	0.461279	0.497059	0.501393	0.519337	0.403614	0.388889	0.480226
rat01	female	fentanyl	25	ug/kg	(Te/RT)-1	2022-09-26	0.488372	0.465686	0.432727	0.414216	0.292958	0.457364	0.425221	0.594286	0.560748	0.610778	0.517391	0.5	0.515625	0.456284	0.525346	0.408451	0.44473	0.507246	0.594891	0.613169	0.573441	0.573276	0.587719	0.660526	0.397059	0.517065
rat02	female	fentanyl	25	ug/kg	(Te/RT)-1	2022-09-19	0.389068	0.531381	0.508333	0.532468	0.371166	0.4	0.455402	0.583756	0.594286	0.596591	0.469388	0.439024	0.527397	0.514085	0.493506	0.356757	0.545455	0.496894	0.517647	0.562814	0.431937	0.478528	0.320175	0.488506	0.625767	0.525424
rat04	female	fentanyl	25	ug/kg	(Te/RT)-1	2022-10-03	0.333333	0.450317	0.409722	0.455285	0.499663	0.499663	0.441331	0.544041	0.44958	0.46822	0.460048	0.508929	0.515695	0.511879	0.45	0.389091	0.523962	0.622556	0.693002	0.54717	0.599303	0.595745	0.48855	0.48855	0.48855	0.48855
rat05	female	fentanyl	25	ug/kg	(Te/RT)-1	2022-09-26	0.408046	0.342857	0.472	0.423645	0.469484	0.428977	0.424168	0.845771	0.554286	0.556931	0.473088	0.492958	0.52027	0.493197	0.52907	0.390244	0.424731	0.397129	0.455814	0.470817	0.459695	0.505602	0.549133	0.566787	0.546667	0.476327
rat08	female	fentanyl	25	ug/kg	(Te/RT)-1	2022-10-03	0.577287	0.441176	0.506082	0.570988	0.688462	0.517572	0.550261	0.602374	0.60061	0.567164	0.420082	0.427481	0.489967	0.460784	0.551402	0.55814	0.484293	0.485	0.564815	0.562771	0.611276	0.679739	0.703971	0.544462	0.664845	0.495798
rat09	female	fentanyl	25	ug/kg	(Te/RT)-1	2022-09-26	0.36019	0.435567	0.386111	0.402597	0.357143	0.459384	0.400165	0.701657	0.648352	0.621891	0.596685	0.574586	0.413366	0.473684	0.477064	0.497835	0.401961	0.547138	0.657046	0.702899	0.670683	0.613793	0.65019	0.694672	0.729545	0.474432
rat10	female	fentanyl	25	ug/kg	(Te/RT)-1	2022-09-19	0.416216	0.460606	0.47139	0.592	0.594982	0.590426	0.520937	0.733189	0.544534	0.593434	0.597633	0.539773	0.453488	0.459057	0.463542	0.415761	0.412935	0.429245	0.411899	0.357143	0.421412	0.427861	0.495726	0.567944	0.567944	0.567944
rat11	female	fentanyl	25	ug/kg	(Te/RT)-1	2022-10-10	0.474409	0.522388	0.406926	0.323591	0.358333	0.466165	0.425302	0.742718	0.619433	0.443366	0.447236	0.46729	0.447592	0.473404	0.531034	0.378378	0.51306	0.599432	0.642651	0.5311	0.382812	0.448571	0.357724	0.400778	0.479821	0.539474
rat12	female	fentanyl	25	ug/kg	(Te/RT)-1	2022-10-03	0.444444	0.448661	0.396648	0.376884	0.519174	0.44359	0.438234	0.607656	0.643564	0.529787	0.676724	0.615044	0.608	0.446215	0.407407	0.426752	0.53719	0.655678	0.724913	0.763636	0.789199	0.415493	0.59799	0.416235	0.596257	0.630499
rat13	male	fentanyl	25	ug/kg	(Te/RT)-1	2022-09-27	0.607477	0.663462	0.621359	0.565217	0.610478	0.655738	0.620622	0.668122	0.617978	0.625	0.588235	0.621951	0.597938	0.572816	0.622642	0.645455	0.57563	0.614173	0.67234	0.653846	0.664122	0.645161	0.730159	0.710938	0.798246	0.737705
rat14	male	fentanyl	25	ug/kg	(Te/RT)-1	2022-10-17	0.451389	0.445255	0.494737	0.434211	0.553785	0.44186	0.470206	0.506579	0.474074	0.47619	0.452381	0.47973	0.413158	0.5	0.392739	0.53719	0.470085	0.506369	0.482955	0.501502	0.492063	0.505814	0.427609	0.448399	0.413681	0.493056
rat15	male	fentanyl	25	ug/kg	(Te/RT)-1	2022-10-11	0.420814	0.351598	0.416107	0.475771	0.361217	0.490964	0.419412	0.530504	0.440594	0.360825	0.372671	0.441989	0.560773	0.447368	0.443478	0.427451	0.43097	0.438406	0.438903	0.444867	0.527875	0.426667	0.486301	0.564286	0.657509	0.480597
rat16	male	fentanyl	25	ug/kg	(Te/RT)-1	2022-10-04	0.470395	0.493902	0.424699	0.438424	0.38189	0.441718	0.441838	0.659574	0.58427	0.554945	0.510067	0.503597	0.430556	0.453744	0.472906	0.544974	0.480392	0.4375	0.514739	0.410557	0.384449	0.497674	0.495708	0.629371	0.616667	0.616667
rat17	male	fentanyl	25	ug/kg	(Te/RT)-1	2022-09-27	0.522222	0.532864	0.604888	0.583026	0.526104	0.505929	0.545839	0.617128	0.643243	0.560847	0.488889	0.502538	0.495	0.505208	0.488834	0.494083	0.491803	0.391414	0.454976	0.42268	0.390123	0.860947	0.753968	0.581081	0.641732	0.576531
rat18	male	fentanyl	25	ug/kg	(Te/RT)-1	2022-09-20	0.464968	0.388889	0.460396	0.498039	0.496183	0.60041	0.484814	0.686695	0.619718	0.536946	0.52907	0.517572	0.410853	0.436548	0.384434	0.49642	0.514139	0.415584	0.544304	0.501416	0.431862	0.638462	0.612245	0.620155	0.633205	0.661538
rat20	male	fentanyl	25	ug/kg	(Te/RT)-1	2022-10-04	0.375335	0.435673	0.412162	0.518248	0.492424	0.550802	0.464107	0.573265	0.533333	0.5125	0.408451	0.49359	0.512195	0.502941	0.5	0.439437	0.552795	0.493333	0.548736	0.430168	0.591687	0.657407	0.647668	0.660156	0.620098	0.563107
rat21	male	fentanyl	25	ug/kg	(Te/RT)-1	2022-09-27	0.439815	0.351351	0.338272	0.4	0.38843	0.483051	0.400153	0.748718	0.630435	0.583333	0.533742	0.503145	0.5	0.472868	0.489209	0.48538	0.46875	0.505495	0.608108	0.505208	0.419689	0.427673	0.408971	0.451429	0.48227	0.441748
rat22	male	fentanyl	25	ug/kg	(Te/RT)-1	2022-09-20	0.424318	0.491429	0.476804	0.501217	0.513158	0.483221	0.481691	0.711864	0.581522	0.635922	0.572193	0.369427	0.443503	0.440217	0.593583	0.502075	0.436031	0.455319	0.363636	0.501355	0.52921	0.613546	0.557823	0.471831	0.518198	0.551601
rat23	male	fentanyl	25	ug/kg	(Te/RT)-1	2022-10-11	0.403846	0.395639	0.481081	0.433566	0.450617	0.451613	0.43606	0.593137	0.540541	0.510204	0.543307	0.504	0.39823	0.435159	0.575843	0.5225	0.459941	0.429306	0.410112	0.447059	0.418719	0.487965	0.340541	0.363636	0.452128	0.442623
rat24	male	fentanyl	25	ug/kg	(Te/RT)-1	2022-10-04	0.477876	0.342711	0.50885	0.505703	0.54717	0.40625	0.46476	0.615764	0.553073	0.572308	0.442211	0.375	0.381081	0.435583	0.466418	0.546784	0.553797	0.561955	0.565068	0.568421	0.686747	0.55303	0.497758	0.495495	0.56	0.439655
rat01	female	ethanol	30	ug/kg	(Te/RT)-1	2022-10-03	0.383693	0.428571	0.501672	0.412527	0.391534	0.547009	0.444168	0.446686	0.38835	0.473451	0.40625	0.507576	0.495902	0.563559	0.527426	0.538793	0.604651	0.551308	0.422535	0.52381	0.491039	0.530303	0.463811	0.723077	0.462121	0.487805
rat02	female	ethanol	30	ug/kg	(Te/RT)-1	2022-09-26	0.460606	0.447368	0.468599	0.442308	0.432203	0.413793	0.444146	0.48913	0.549618	0.510269	0.529801	0.401316	0.467532	0.373391	0.422492	0.431579	0.262222	0.41784	0.443914	0.482919	0.409091	0.395	0.426859	0.503425	0.482993	0.487805
rat04	female	ethanol	30	ug/kg	(Te/RT)-1	2022-10-10	0.394015	0.425856	0.471429	0.351111	0.465385	0.435583	0.423896	0.458042	0.434234	0.473068	0.399549	0.469903	0.482993	0.444444	0.486726	0.480769	0.565079	0.677852	0.435583	0.378486	0.501567	0.459627	0.355191	0.362235	0.34322	0.527607
rat05	female	ethanol	30	ug/kg	(Te/RT)-1	2022-10-03	0.362683	0.396491	0.359116	0.399554	0.274102	0.368932	0.360146	0.482558	0.507853	0.378261	0.384977	0.339759	0.413043	0.482353	0.485669	0.440789	0.38785	0.421525	0.455782	0.505092	0.372493	0.4	0.377717	0.65991	0.396605	0.471042
rat08	female	ethanol	30	ug/kg	(Te/RT)-1	2022-10-10	0.413295	0.512295	0.392857	0.428094	0.558252	0.5	0.467466	0.490868	0.476712	0.511561	0.455635	0.5	0.414747	0.413163	0.500615	0.4625	0.375661	0.442105	0.473684	0.438538	0.553425	0.481108	0.562074	0.700176	0.547112	0.493939
rat09	female	ethanol	30	ug/kg	(Te/RT)-1	2022-10-03	0.574661	0.438127	0.431694	0.45735	0.365591	0.482759	0.458364	0.526971	0.453441	0.608209	0.593807	0.576046	0.582375	0.653509	0.398734	0.412281	0.490446	0.579685	0.683673	0.651429	0.600746	0.665948	0.720207	0.557823	0.436137	0.474809
rat10	female	ethanol	30	ug/kg	(Te/RT)-1	2022-09-26	0.516432	0.464865	0.475196	0.389447	0.490385	0.489919	0.471041	0.518072	0.495614	0.438753	0.565217	0.568182	0.628141	0.562914	0.579336	0.59375	0.382979	0.463158	0.453461	0.469453	0.516949	0.549114	0.553398	0.515714	0.537671	0.599515
rat11	female	ethanol	30	ug/kg	(Te/RT)-1	2022-09-19	0.417266	0.352564	0.44375	0.430851	0.4025	0.572581	0.436585	0.865979	0.784483	0.621094	0.603982	0.570248	0.476923	0.441176	0.457265	0.57438	0.597015	0.608696	0.398649	0.359788	0.409369	0.581395	0.606383	0.474088	0.515723	0.515723
rat12	female	ethanol	30	ug/kg	(Te/RT)-1	2022-10-10	0.512346	0.37561	0.467249	0.296804	0.429612	0.387097	0.411453	0.382075	0.495575	0.591928	0.421801	0.588785	0.63786	0.361419	0.480144	0.537167	0.598101	0.766423	0.545455	0.561873	0.6	0.573134	0.343529	0.578595	0.526316	0.513433
rat13	male	ethanol	30	ug/kg	(Te/RT)-1	2022-10-04	0.56044	0.578475	0.594203	0.541667	0.649474	0.649474	0.595622	0.757282	0.813559	0.730088	0.646617	0.591398	0.753968	0.708029	0.688073	0.781513	0.774194	0.782946	0.723577	0.723577	0.82963	0.825095	0.776224	0.828358	0.804348	0.727273
rat14	male	ethanol	30	ug/kg	(Te/RT)-1	2022-09-27	0.416058	0.495652	0.541401	0.546961	0.624161	0.507937	0.522028	0.581633	0.566038	0.620178	0.507353	0.568627	0.555901	0.588448	0.55814	0.519481	0.576642	0.628415	0.616071	0.611111	0.695833	0.545455	0.581522	0.555118	0.631868	0.579186
rat15	male	ethanol	30	ug/kg	(Te/RT)-1	2022-10-17	0.379661	0.31982	0.4	0.348115	0.354839	0.425	0.371239	0.548077	0.539823	0.577586	0.573913	0.547945	0.534483	0.561404	0.601695	0.573913	0.601695	0.546218	0.568966	0.571429	0.551724	0.576271	0.631148	0.593361	0.564103	0.598361
rat16	male	ethanol	30	ug/kg	(Te/RT)-1	2022-10-11	0.418301	0.437722	0.418919	0.45679	0.486188	0.423729	0.440275	0.480969	0.448622	0.472772	0.459103	0.403226	0.489209	0.39	0.518987	0.51004	0.538462	0.575372	0.484444	0.400943	0.596014	0.645833	0.613636	0.747706	0.522388	0.522388
rat17	male	ethanol	30	ug/kg	(Te/RT)-1	2022-10-04	0.335938	0.357576	0.403433	0.426471	0.477273	0.4675	0.411365	0.336303	0.453718	0.443038	0.368308	0.618081	0.594783	0.396355	0.52381	0.463277	0.514851	0.569892	0.58952	0.718182	0.588679	0.666667	0.538462	0.541096	0.503311	0.570397
rat18	male	ethanol	30	ug/kg	(Te/RT)-1	2022-09-27	0.433121	0.463636	0.459239	0.469697	0.47561	0.593407	0.482452	0.553254	0.553531	0.505882	0.487633	0.560784	0.438503	0.59322	0.594488	0.537634	0.545455	0.618018	0.544521	0.599237	0.627907	0.748373	0.71345	0.552805	0.589831	0.528594
rat20	male	ethanol	30	ug/kg	(Te/RT)-1	2022-10-11	0.440191	0.385224	0.481675	0.565455	0.459924	0.450151	0.46377	0.45679	0.503006	0.536585	0.410526	0.480519	0.432507	0.560878	0.522538	0.467391	0.603774	0.545455	0.553506	0.813793	0.514056	0.489982	0.628253	0.612319	0.65748	0.562893
rat21	male	ethanol	30	ug/kg	(Te/RT)-1	2022-10-04	0.369697	0.36747	0.472	0.487923	0.455516	0.486911	0.439919	0.429487	0.449761	0.47561	0.551282	0.552301	0.561135	0.549118	0.407407	0.458874	0.525	0.514815	0.517986	0.646809	0.352941	0.434921	0.396135	0.458716	0.520737	0.551887
rat22	male	ethanol	30	ug/kg	(Te/RT)-1	2022-09-27	0.387978	0.520376	0.481865	0.579439	0.501348	0.506812	0.496303	0.42033	0.404145	0.537129	0.401496	0.513158	0.493562	0.578244	0.530466	0.413366	0.52381	0.532258	0.486622	0.549296	0.465116	0.48741	0.606061	0.439803	0.489362	0.442149
rat23	male	ethanol	30	ug/kg	(Te/RT)-1	2022-09-20	0.479452	0.387255	0.439655	0.327586	0.413174	0.456954	0.417346	0.548387	0.441441	0.419643	0.435233	0.409357	0.431579	0.45641	0.541063	0.491841	0.518382	0.426667	0.463668	0.516393	0.504726	0.501845	0.477444	0.422222	0.416185	0.381579
rat24	male	ethanol	30	ug/kg	(Te/RT)-1	2022-10-11	0.405714	0.371429	0.460581	0.478528	0.386417	0.393333	0.416	0.359788	0.452055	0.389952	0.496063	0.471088	0.482517	0.473267	0.480565	0.507407	0.496815	0.640496	0.476667	0.522727	0.507752	0.516129	0.612832	0.358586	0.444444	0.482389
rat01	female	combination	3	ug/kg	(Te/RT)-1	2022-10-10	0.422222	0.377193	0.45122	0.451362	0.441687	0.436275	0.429993	0.69	0.642424	0.524138	0.414013	0.377273	0.481625	0.423077	0.528889	0.448864	0.577093	0.603175	0.509009	0.52968	0.440171	0.532	0.569395	0.384615	0.371274	0.47191
rat02	female	combination	3	ug/kg	(Te/RT)-1	2022-10-03	0.415808	0.475806	0.352632	0.405479	0.428571	0.453704	0.422	0.795918	0.849057	0.617577	0.707447	0.674033	0.690058	0.659218	0.523529	0.410628	0.418719	0.370763	0.333333	0.331915	0.341463	0.331967	0.305556	0.374	0.368897	0.368897
rat04	female	combination	3	ug/kg	(Te/RT)-1	2022-09-19	0.639175	0.402367	0.481013	0.513846	0.418079	0.444444	0.483154	0.8	0.652778	0.605882	0.763514	0.676	0.580645	0.545024	0.454545	0.529412	0.460199	0.516026	0.552846	0.63	0.47449	0.471264	0.419847	0.480084	0.372624	0.490022
rat05	female	combination	3	ug/kg	(Te/RT)-1	2022-10-10	0.440678	0.367257	0.353684	0.354086	0.345324	0.325359	0.364398	0.924051	0.831933	0.681818	0.583333	0.564417	0.337662	0.330317	0.342593	0.349451	0.342205	0.29877	0.326241	0.315217	0.319224	0.35209	0.387821	0.255155	0.432709	0.437086
rat08	female	combination	3	ug/kg	(Te/RT)-1	2022-09-19	0.439791	0.538095	0.455	0.529703	0.465438	0.690476	0.51975	0.806667	0.681564	0.716763	0.796825	0.564103	0.534884	0.5311	0.490099	0.528571	0.451957	0.495292	0.527211	0.466454	0.799043	0.530303	0.487179	0.601318	0.305687	0.468235
rat09	female	combination	3	ug/kg	(Te/RT)-1	2022-10-10	0.435484	0.414634	0.398936	0.40625	0.409722	0.450161	0.419198	0.548736	0.617188	0.665574	0.47205	0.321608	0.386792	0.421659	0.405512	0.456221	0.484496	0.662338	0.669492	0.455357	0.642857	0.713147	0.515663	0.597902	0.58083	0.445545
rat10	female	combination	3	ug/kg	(Te/RT)-1	2022-10-03	0.4	0.443299	0.285714	0.551802	0.422122	0.440299	0.423873	0.740484	0.588235	0.682119	0.670103	0.576923	0.482906	0.517413	0.502415	0.436009	0.418972	0.341463	0.30662	0.34202	0.448276	0.485884	0.490401	0.405	0.468268	0.449468
rat11	female	combination	3	ug/kg	(Te/RT)-1	2022-09-26	0.42236	0.364807	0.304598	0.458564	0.49359	0.585938	0.438309	0.609929	0.584656	0.506757	0.47027	0.421053	0.53066	0.503326	0.559524	0.420213	0.418093	0.562802	0.515152	0.466667	0.579082	0.508982	0.547872	0.425982	0.428256	0.491525
rat12	female	combination	3	ug/kg	(Te/RT)-1	2022-09-19	0.534965	0.349693	0.42284	0.432584	0.462838	0.533101	0.456003	0.803448	0.642045	0.621359	0.771739	0.703704	0.623269	0.476923	0.551887	0.530516	0.495327	0.459574	0.432	0.375242	0.385338	0.355556	0.463918	0.73607	0.73607	0.73607
rat13	male	combination	3	ug/kg	(Te/RT)-1	2022-10-11	0.495798	0.648649	0.689076	0.596899	0.539062	0.504587	0.579012	0.673267	0.653465	0.666667	0.553191	0.680412	0.745283	0.75	0.681614	0.716981	0.783784	0.701754	0.807018	0.75	0.786765	0.687023	0.691057	0.808824	0.673913	0.713235
rat14	male	combination	3	ug/kg	(Te/RT)-1	2022-10-04	0.425197	0.539033	0.485207	0.555891	0.603175	0.527778	0.522714	0.768856	0.646552	0.618182	0.748031	0.543046	0.540323	0.660584	0.519878	0.640957	0.437186	0.636646	0.601307	0.545226	0.556818	0.645514	0.632184	0.65942	0.622568	0.598039
rat15	male	combination	3	ug/kg	(Te/RT)-1	2022-09-27	0.460227	0.501779	0.352041	0.409396	0.447368	0.429487	0.433383	0.418919	0.485075	0.513889	0.496644	0.542553	0.530973	0.457082	0.457143	0.452675	0.459677	0.441955	0.477912	0.474104	0.518304	0.471287	0.400763	0.5	0.535971	0.505618
rat16	male	combination	3	ug/kg	(Te/RT)-1	2022-10-17	0.385507	0.427027	0.443182	0.332494	0.3875	0.442748	0.403076	0.638889	0.590909	0.577778	0.446945	0.414894	0.420765	0.448276	0.462428	0.445714	0.42	0.472222	0.412088	0.512953	0.429319	0.435484	0.602459	0.686636	0.642045	0.530303
rat17	male	combination	3	ug/kg	(Te/RT)-1	2022-10-11	0.317073	0.410405	0.383178	0.411017	0.308571	0.377049	0.367882	0.746269	0.582781	0.57377	0.531915	0.476667	0.48556	0.370787	0.406557	0.39759	0.384021	0.362712	0.544218	0.373626	0.403548	0.445131	0.412935	0.508197	0.498498	0.459103
rat18	male	combination	3	ug/kg	(Te/RT)-1	2022-10-04	0.421053	0.455172	0.511677	0.430556	0.507389	0.637681	0.493921	0.840206	0.609195	0.561404	0.569061	0.529412	0.508021	0.494949	0.526042	0.541485	0.550847	0.545064	0.5625	0.521825	0.584677	0.510843	0.569079	0.630996	0.674074	0.639731
rat20	male	combination	3	ug/kg	(Te/RT)-1	2022-09-20	0.404984	0.467422	0.365922	0.437956	0.544	0.430168	0.441742	0.890449	0.729469	0.602804	0.488372	0.476608	0.466867	0.489971	0.429348	0.466667	0.456522	0.495726	0.541126	0.538288	0.531729	0.550201	0.639344	0.582441	0.613546	0.669231
rat21	male	combination	3	ug/kg	(Te/RT)-1	2022-10-11	0.39604	0.333333	0.487047	0.385965	0.37799	0.451777	0.405359	0.616883	0.543353	0.494949	0.491525	0.4625	0.46114	0.426108	0.404762	0.545817	0.464953	0.464602	0.396825	0.402062	0.470046	0.505942	0.52921	0.331707	0.352657	0.34715
rat22	male	combination	3	ug/kg	(Te/RT)-1	2022-10-04	0.446328	0.304348	0.413146	0.443902	0.437811	0.415385	0.410153	0.66287	0.510929	0.433735	0.455621	0.430199	0.604878	0.453333	0.4122	0.488372	0.519868	0.64899	0.312849	0.464706	0.459091	0.5	0.526227	0.535714	0.492537	0.494863
rat23	male	combination	3	ug/kg	(Te/RT)-1	2022-09-27	0.448052	0.462585	0.438163	0.416185	0.432749	0.435897	0.438938	0.796992	0.542373	0.630303	0.58011	0.58046	0.579618	0.555814	0.574257	0.441558	0.457627	0.405458	0.39749	0.440313	0.434343	0.438247	0.438662	0.35098	0.426573	0.317352
rat24	male	combination	3	ug/kg	(Te/RT)-1	2022-09-20	0.64532	0.576271	0.467626	0.527426	0.579869	0.37931	0.529304	0.86014	0.709497	0.643216	0.543147	0.47549	0.427835	0.43617	0.527273	0.537255	0.485887	0.51626	0.495726	0.397222	0.526932	0.560886	0.635338	0.596154	0.597194	0.676892

## Sheet: Exp. 3 - MV
subj	sex	drug	dose	unit	measure	-30	-25	-20	-15	-10	-5	AVG BL	DRUG	5	10	15	20	25	30	35	40	45	50	55	60	65	70	75	80	85	90
rat01	F	water	2.5	ml/kg	MV_ml	96.4159	95.2343	95.4707	114.376	119.102	79.4013	100	81.2918	66.6404	114.139	118.157	127.609	118.157	107.759	116.03	130.918	94.0528	74.2024	50.0985	47.7353	61.4415	52.9342	42.5364	57.6605	49.6258	50.5711
rat02	F	water	2.5	ml/kg	MV_ml	89.6797	91.2049	97.0005	85.4093	84.1891	152.517	100	143.06	101.271	77.7834	136.045	118.963	84.7992	61.0066	58.5663	60.3965	126.284	124.148	101.881	62.2267	51.8556	61.6167	62.8368	64.667	71.3777	64.667
rat03	F	water	2.5	ml/kg	MV_ml	100.463	91.3757	88.8515	87.5894	105.511	126.21	100	100.463	78.7547	85.8225	113.589	111.569	77.2402	92.3854	69.6676	44.4257	46.4451	50.4838	74.2112	125.2	99.4531	50.9886	43.1637	48.212	50.4838	49.979
rat04	F	water	2.5	ml/kg	MV_ml	98.2018	82.3486	109.431	81.9083	117.138	110.972	100	95.3394	87.633	109.211	106.128	50.2018	41.3945	40.9541	36.5505	36.5505	49.1009	109.211	51.9633	40.0734	43.156	38.3119	37.4312	38.7523	38.5321	38.5321
rat05	F	water	2.5	ml/kg	MV_ml	106.716	124.502	91.1533	106.716	83.094	87.8184	100	147.846	136.174	94.4882	73.9231	100.046	111.718	84.4836	106.16	97.2673	92.8208	83.9277	78.6475	89.4859	61.6952	63.9185	105.882	70.0324	85.0394	84.2057
rat06	F	water	2.5	ml/kg	MV_ml	97.7397	84.6454	93.297	109.431	95.1676	119.719	100	106.157	90.2572	87.2175	109.899	82.7747	75.2923	127.202	88.3866	88.3866	83.7101	100.078	73.8893	61.2627	43.9595	47.7007	41.1535	45.3624	57.5214	52.8449
rat08	F	water	2.5	ml/kg	MV_ml	114.813	84.1328	74.0116	106.906	125.883	94.2541	100	131.892	75.9093	55.6668	51.2388	50.6062	123.985	122.088	60.0949	53.7691	50.2899	51.2388	44.913	46.4945	49.3411	141.697	87.2957	60.0949	55.0343	54.4017
rat09	F	water	2.5	ml/kg	MV_ml	116.574	127.019	85.0279	76.0446	105.919	89.415	100	92.9666	96.1003	98.1894	95.0557	92.3398	73.1198	111.142	89.415	99.0251	74.3733	92.7577	66.8524	51.8106	96.9359	90.6685	88.5794	73.1198	97.3538	80.6407
rat10	F	water	2.5	ml/kg	MV_ml	112.07	94.7023	69.4702	63.5718	148.116	112.07	100	211.688	128.127	72.7471	66.8487	59.6395	57.018	66.8487	107.482	64.2272	64.8826	77.3348	129.765	157.619	146.477	123.211	72.0918	57.6734	57.018	68.1595
rat11	F	water	2.5	ml/kg	MV_ml	109.867	105.333	95.2	94.4	92.2667	102.933	100	117.333	99.2	84.8	114.933	98.1333	106.4	92.5333	73.6	53.8667	51.2	113.6	129.067	136	103.2	75.2	82.1333	57.0667	52.8	51.2
rat12	F	water	2.5	ml/kg	MV_ml	111.951	71.2972	107.048	123.391	86.619	99.6936	100	110.317	91.9305	66.19	88.8662	79.2646	98.8764	96.0163	89.0705	102.554	71.9101	45.3524	40.858	100.511	112.36	77.6302	96.0163	80.0817	82.9418	75.5873
rat14	F	water	2.5	ml/kg	MV_ml	110.414	94.1512	97.1469	91.5835	99.7147	106.99	100	150.428	94.1512	84.5221	90.9415	78.1027	83.0243	92.8673	70.6134	75.107	58.6305	53.923	65.0499	103.566	108.06	115.977	85.592	53.923	48.7874	48.3595
rat15	M	water	2.5	ml/kg	MV_ml	109.507	127.557	124.188	90.4934	75.0903	73.1649	100	121.781	102.046	88.568	76.0529	67.87	114.079	87.6053	64.5006	64.5006	60.6498	60.1685	76.5343	74.1276	64.0193	60.6498	56.799	61.6125	57.7617	60.1685
rat16	M	water	2.5	ml/kg	MV_ml	104.916	117.556	86.3764	115.449	90.1685	85.5337	100	95.6461	104.916	92.9073	95.014	90.1685	83.427	75.8427	56.882	48.4551	53.0899	51.8258	50.5618	56.0393	56.0393	58.9888	63.8343	61.5169	48.4551	49.7191
rat18	M	water	2.5	ml/kg	MV_ml	108.888	97.5084	77.2034	104.872	100.409	111.119	100	112.012	97.2852	103.979	89.4756	68.2782	57.5679	57.5679	54.444	74.5258	65.1543	69.617	63.3693	67.3856	67.3856	76.3109	73.6333	134.771	134.771	126.292
rat19	M	water	2.5	ml/kg	MV_ml	91.25	89.375	122.917	102.5	97.2917	96.6667	100	104.167	124.583	115	99.5833	77.5	65.8333	59.1667	69.5833	86.25	128.75	116.875	70	57.9167	56.6667	50	50.8333	48.3333	47.5	55
rat20	M	water	2.5	ml/kg	MV_ml	105.193	89.1122	84.4221	78.392	87.7722	155.109	100	209.045	100.503	93.4673	78.392	90.1173	75.7119	77.0519	69.6817	81.742	89.7822	93.1323	91.7923	73.7018	92.7973	95.8124	104.523	98.4925	94.4724	90.4523
rat21	M	water	2.5	ml/kg	MV_ml	125.838	102.486	101.622	78.0541	89.5135	102.486	100	98.5946	85.1892	84.3243	77.8378	74.3784	101.189	72.2162	67.4595	80	116.324	74.5946	76.973	70.7027	62.2703	64.4324	73.9459	92.1081	89.0811	86.0541
rat22	M	water	2.5	ml/kg	MV_ml	103.125	97.0833	97.9167	86.25	118.333	97.2917	100	145.625	119.167	99.1667	85.4167	77.9167	74.5833	65.2083	88.75	69.1667	64.5833	64.1667	67.5	83.3333	98.3333	80.8333	72.5	110.208	120.417	141.25
rat23	M	water	2.5	ml/kg	MV_ml	88.6279	98.4549	91.9654	112.361	90.2967	118.294	100	96.4153	88.6279	88.4425	101.236	91.2237	69.3449	58.5909	63.4116	66.7491	54.5117	53.3993	45.6119	45.9827	116.44	103.09	101.607	83.8072	56.3659	47.466
rat24	M	water	2.5	ml/kg	MV_ml	117.987	100.429	86.6172	112.837	76.785	105.345	100	139.524	103.941	71.1666	94.3426	91.5334	60.398	80.5306	106.516	104.409	78.6578	81.2329	59.9298	58.5252	62.2708	132.501	130.16	71.8689	56.1842	52.4385
rat01	F	fentanyl	3	ug/kg	MV_ml	101.16	131.323	94.1995	97.4478	90.9513	84.9188	100	100.696	82.5986	121.114	108.585	87.239	100.464	89.0951	89.5592	61.4849	45.0116	45.0116	51.2761	39.4432	40.3712	43.6195	42.2274	45.9397	59.3968	95.3596
rat02	F	fentanyl	3	ug/kg	MV_ml	106.808	92.7323	103.496	93.2843	100.46	103.22	100	92.1803	77.2769	66.2374	59.6136	91.0764	56.3017	56.3017	48.0221	56.3017	64.5814	70.1012	75.621	60.1656	58.5097	55.7498	57.4057	61.8215	63.4775	61.2695
rat03	F	fentanyl	3	ug/kg	MV_ml	118.244	79.0017	87.2633	101.721	96.0413	117.728	100	83.9071	94.2341	85.9725	83.3907	82.0998	88.8124	100.172	92.4269	58.3477	105.336	96.0413	66.6093	49.5697	44.9225	43.6317	35.6282	101.721	80.0344	53.7005
rat04	F	fentanyl	3	ug/kg	MV_ml	108.012	93.5707	97.725	74.3818	117.903	108.408	100	78.1405	56.9733	100.099	79.5252	49.456	40.3561	35.6083	34.0257	47.4777	33.6301	36.004	105.242	49.8516	34.4214	32.6409	33.6301	58.5559	48.4669	37.5865
rat05	F	fentanyl	3	ug/kg	MV_ml	99.7331	96.5307	112.772	106.596	89.6683	94.7007	100	93.7857	101.106	118.49	93.3283	101.563	107.053	104.766	75.9436	67.7087	69.0812	91.2695	113.458	105.681	103.851	75.4861	76.6298	96.7594	54.4415	45.2917
rat06	F	fentanyl	3	ug/kg	MV_ml	103.324	120.144	89.6276	103.084	95.1542	88.6664	100	103.084	118.702	96.5959	77.8534	75.9311	89.3873	111.013	93.4722	117.501	80.7369	54.7857	44.4533	48.298	118.462	105.967	61.9944	44.9339	46.1354	49.4994
rat08	F	fentanyl	3	ug/kg	MV_ml	80.1149	95.621	96.4824	88.2986	99.9282	139.555	100	237.76	96.4824	82.6992	96.4824	81.8378	88.7294	116.296	77.5305	68.0546	85.2836	237.33	114.573	80.1149	82.6992	72.3618	71.5004	112.85	81.8378	90.4523
rat09	F	fentanyl	3	ug/kg	MV_ml	122.511	86.5801	108.225	76.4069	123.377	82.9004	100	93.5065	85.7143	86.5801	101.732	104.545	109.091	77.0563	94.3723	93.5065	97.4026	124.675	72.0779	75.5411	103.896	104.762	95.671	117.316	94.8052	96.9697
rat10	F	fentanyl	3	ug/kg	MV_ml	132.414	84.3103	73.4483	91.0345	100.862	117.931	100	124.397	127.241	73.4483	60.5172	58.4483	102.414	97.5	105	58.4483	50.9483	51.2069	60.5172	76.5517	53.2759	57.931	90	110.172	100.086	47.069
rat11	F	fentanyl	3	ug/kg	MV_ml	96	105.438	108.404	98.427	92.764	98.9663	100	98.9663	100.854	95.4607	103.281	101.933	103.551	62.5618	50.6966	53.9326	109.753	117.573	95.4607	93.8427	57.7079	44.764	50.6966	72.809	89.5281	54.4719
rat12	F	fentanyl	3	ug/kg	MV_ml	68.0412	130.849	105.155	72.7994	74.2268	148.929	100	141.316	93.973	87.7875	54.2427	51.3878	46.6297	46.6297	101.824	134.179	106.582	59.9524	53.0531	65.6622	58.525	56.6217	52.8152	148.929	70.8961	54.7185
rat14	F	fentanyl	3	ug/kg	MV_ml	81.5454	105.554	94.1704	107.623	106.382	104.726	100	129.976	106.588	98.1028	113.625	93.1356	75.7503	89.8241	77.8199	65.4019	60.2277	49.2584	50.5002	51.328	55.8813	57.1231	57.951	57.951	55.0535	61.6764
rat15	M	fentanyl	3	ug/kg	MV_ml	95.0449	98.3223	98.3223	103.941	96.2154	108.155	100	114.709	94.3426	90.3629	112.134	95.5131	92.7039	87.5536	91.7675	104.409	92.2357	72.103	55.716	55.2478	57.1206	60.8662	61.1003	58.5252	58.5252	68.8256
rat16	M	fentanyl	3	ug/kg	MV_ml	105.671	105.491	107.831	93.2493	113.411	74.3474	100	81.9082	99.3699	90.7291	94.6895	91.0891	88.5689	72.3672	50.045	42.1242	87.4887	101.53	58.6859	41.4041	43.2043	36.0036	38.5239	38.5239	37.0837	39.604
rat18	M	fentanyl	3	ug/kg	MV_ml	93.9712	119.332	114.024	92.3984	92.595	87.6802	100	87.287	92.3984	92.7916	101.442	100.459	89.6461	94.3644	99.2792	114.024	101.048	85.3211	51.114	46.789	49.9345	106.946	108.912	60.1573	46.3958	45.0197
rat19	M	fentanyl	3	ug/kg	MV_ml	119.889	100.74	93.247	95.4672	87.4191	103.238	100	144.033	150.971	184.551	111.563	104.903	99.3525	108.233	97.4098	78.2609	81.5911	71.6004	68.8252	69.1027	73.2655	93.5245	164.292	91.0268	71.6004	74.3756
rat20	M	fentanyl	3	ug/kg	MV_ml	119.882	89.1732	100.394	87.9921	87.9921	114.567	100	190.748	190.453	145.866	102.756	114.567	80.315	76.7717	69.685	78.5433	69.685	86.811	111.614	82.6772	77.9528	73.8189	77.9528	72.0472	71.4567	71.4567
rat21	M	fentanyl	3	ug/kg	MV_ml	119.369	102.252	104.955	97.2973	94.1441	81.982	100	122.072	100.225	91.6667	89.6396	72.5225	87.3874	77.4775	68.4685	58.5586	57.2072	68.4685	62.1622	65.3153	115.766	107.883	73.8739	62.3874	57.2072	62.1622
rat22	M	fentanyl	3	ug/kg	MV_ml	129.813	94.6915	89.5265	112.08	86.7719	87.1162	100	95.0359	87.8049	80.2296	86.944	69.8996	59.2253	55.4376	112.08	75.4089	70.9326	69.5552	68.5222	53.0273	68.3501	57.1593	92.9699	65.7676	77.1306	62.1521
rat23	M	fentanyl	3	ug/kg	MV_ml	115.958	99.673	89.0778	82.0144	113.604	99.673	100	94.5716	83.9765	82.7992	95.1602	80.0523	87.9006	86.3309	80.8371	63.9634	60.8241	51.0137	46.3048	63.1785	52.5834	45.5199	68.8685	113.8	85.5461	82.603
rat24	M	fentanyl	3	ug/kg	MV_ml	113.768	97.939	92.4979	92.0033	95.9604	107.832	100	109.563	121.682	168.92	157.791	93.9819	107.337	137.51	82.6051	139.242	97.939	74.9382	88.0462	78.1533	123.166	122.671	109.81	81.1212	108.821	115.993
rat01	F	ethanol	0.6	g/kg	MV_ml	99.1694	114.618	91.196	109.136	92.691	93.1894	100	88.4551	98.6711	68.5216	51.3289	50.8306	130.565	107.392	98.6711	66.7774	45.3488	51.3289	49.8339	125.831	124.336	113.621	56.3123	47.8405	57.5581	62.2924
rat02	F	ethanol	0.6	g/kg	MV_ml	98.8468	89.9506	101.812	80.5601	104.283	124.547	100	88.4679	80.5601	72.6524	68.6985	76.8534	67.2158	54.86	50.9061	88.9621	61.285	47.4465	49.4234	52.883	48.4349	48.1878	50.4119	45.2224	47.9407	40.5272
rat03	F	ethanol	0.6	g/kg	MV_ml	112.72	81.6047	102.74	105.675	81.8982	115.362	100	92.1722	72.7984	98.6301	68.6888	62.2309	55.4795	61.6438	125.049	137.378	64.2857	55.1859	53.4247	122.701	61.6438	55.1859	68.6888	51.6634	56.9472	58.1213
rat04	F	ethanol	0.6	g/kg	MV_ml	92.3481	113.336	105.728	80.8045	87.101	120.682	100	110.713	126.979	128.553	124.093	117.009	65.0634	71.3599	105.466	53.5199	49.847	47.2234	46.174	53.5199	48.7976	61.9152	55.094	93.6598	93.6598	132.226
rat05	F	ethanol	0.6	g/kg	MV_ml	122.892	107.583	87.5974	91.8498	105.882	84.1956	100	74.4153	68.6747	72.7144	68.4621	79.5181	56.9809	62.5089	68.0369	73.5648	57.4061	59.7449	112.048	75.2658	63.7845	79.9433	76.3288	105.882	75.2658	56.1304
rat06	F	ethanol	0.6	g/kg	MV_ml	91.2406	92.3077	93.3748	118.453	90.707	113.917	100	87.2388	61.8942	58.1592	53.357	90.9738	115.785	60.827	59.2263	53.8906	68.297	52.2899	50.4224	50.6892	56.5585	54.4242	52.2899	77.6345	134.46	98.7105
rat08	F	ethanol	0.6	g/kg	MV_ml	145.196	82.969	87.2395	93.3401	86.6294	104.626	100	88.7646	56.1261	78.3935	84.1891	42.0946	35.3838	35.0788	54.9059	37.214	35.9939	35.9939	51.2456	58.5663	36.604	40.8744	35.9939	42.7046	57.9563	38.7392
rat09	F	ethanol	0.6	g/kg	MV_ml	103.521	107.746	100.704	91.1972	99.2958	97.5352	100	82.0423	64.6127	61.7958	43.662	85.2113	94.3662	91.1972	75.1761	46.831	40.493	40.8451	44.3662	43.3099	46.831	69.5423	92.2535	47.5352	42.9577	39.0845
rat10	F	ethanol	0.6	g/kg	MV_ml	95.3881	111.811	103.712	98.3127	79.64	111.136	100	95.1631	60.2925	76.7154	55.3431	51.7435	53.5433	103.037	52.1935	47.694	48.144	42.2947	55.3431	54.6682	51.7435	50.8436	51.7435	67.9415	102.137	108.886
rat11	F	ethanol	0.6	g/kg	MV_ml	92.5081	94.4625	102.932	92.5081	81.4332	136.156	100	99.0228	71.6612	70.0326	82.0847	76.2215	74.9186	122.801	107.492	106.84	76.2215	70.3583	71.0098	74.2671	73.6156	110.098	119.218	114.007	73.9414	61.8893
rat12	F	ethanol	0.6	g/kg	MV_ml	110.804	67.8392	67.8392	79.8995	118.342	155.276	100	87.4372	68.593	71.9849	80.6533	68.593	83.6683	93.4673	139.447	120.603	68.593	58.794	91.206	66.3317	76.1307	61.809	81.407	128.141	115.704	67.0854
rat14	F	ethanol	0.6	g/kg	MV_ml	118.352	112.921	114.607	86.1423	74.5318	93.4457	100	97.9401	67.4157	67.4157	62.5468	72.2846	74.5318	65.1685	79.7753	75.6554	53.1835	47.5655	66.8539	66.8539	86.1423	64.4195	43.4457	43.633	47.9401	43.0712
rat15	M	ethanol	0.6	g/kg	MV_ml	108.213	94.686	99.5169	95.6522	96.6184	105.314	100	118.841	131.884	237.681	135.266	98.5507	87.9227	90.8213	87.9227	88.8889	92.7536	81.6425	79.2271	85.9903	78.2609	79.2271	103.382	89.8551	82.1256	80.1932
rat16	M	ethanol	0.6	g/kg	MV_ml	147.032	86.9053	69.2211	107.874	97.5158	91.4526	100	73.7684	59.6211	61.1368	56.0842	52.0421	56.5895	47.4947	48.5053	88.9263	96	66.6947	44.9684	45.9789	53.8105	51.0316	51.0316	51.0316	46.9895	48
rat18	M	ethanol	0.6	g/kg	MV_ml	136.846	127.434	120.193	78.922	65.6476	70.9574	100	114.401	90.2655	92.679	73.8536	66.1303	61.786	61.3033	62.7514	62.2687	80.8528	63.7168	62.7514	68.5438	68.5438	70.4747	89.7828	71.4401	69.5093	83.0249
rat19	M	ethanol	0.6	g/kg	MV_ml	110.147	110.577	84.7616	104.338	104.123	86.0523	100	71.8537	64.5393	63.6787	59.3761	55.934	52.0617	52.4919	53.7827	53.3525	55.5038	80.0287	80.0287	104.554	104.123	104.123	60.2366	53.9978	51.6314	52.9222
rat20	M	ethanol	0.6	g/kg	MV_ml	107.299	81.7518	91.6058	85.4015	87.5912	146.35	100	157.664	95.6204	89.781	114.599	80.292	81.7518	78.8321	89.0511	81.0219	111.679	105.839	93.4307	92.7007	78.1022	83.2117	86.4964	95.2555	108.759	94.1606
rat21	M	ethanol	0.6	g/kg	MV_ml	135.254	95.0847	74.7458	73.7288	112.881	108.305	100	123.559	103.475	77.2881	70.1695	68.1356	70.1695	101.186	78.8136	67.1186	72.2034	69.661	87.4576	96.8644	72.7119	64.0678	71.6949	74.7458	93.8136	131.695
rat22	M	ethanol	0.6	g/kg	MV_ml	109.696	106.796	141.598	78.476	73.6992	89.7356	100	81.888	69.2636	62.4396	52.2036	63.6338	64.828	52.2036	77.1112	56.1274	45.7208	53.9096	48.1092	50.4976	49.8152	67.2164	60.0512	51.5212	45.3796	51.5212
rat23	M	ethanol	0.6	g/kg	MV_ml	126.562	92.7632	79.9342	98.4375	100.658	101.645	100	90.7895	80.4276	63.1579	81.4145	64.1447	58.9638	62.1711	91.2829	70.5592	57.2368	54.2763	64.6382	64.6382	67.5987	70.5592	79.4408	53.2895	65.625	61.1842
rat24	M	ethanol	0.6	g/kg	MV_ml	110.792	113.746	89.6184	93.0652	84.4481	108.33	100	119.655	81.2474	75.3385	83.2171	71.8917	93.0652	67.9524	57.6118	86.1715	74.3537	55.6422	53.1801	87.1563	76.8158	59.089	93.0652	64.9979	57.6118	57.6118
rat01	F	combination	2.5	ml/kg	MV_ml	101.281	96.2439	97.5696	100.751	104.728	99.4255	100	91.7366	86.4339	73.7075	138.665	125.144	80.0707	73.1772	99.6907	74.768	67.3442	77.4194	47.4591	98.6301	148.475	101.547	62.5718	48.2545	54.6178	53.027
rat02	F	combination	2.5	ml/kg	MV_ml	92.1888	81.3734	116.395	86.5236	94.2489	129.27	100	88.0687	69.5279	64.3777	59.7425	93.9914	84.9785	61.2876	52.5322	46.867	53.5622	45.8369	64.8927	108.67	76.2232	48.412	54.0773	49.9571	45.5794	47.897
rat03	F	combination	2.5	ml/kg	MV_ml	104.762	86.6667	118.571	74.0476	110.714	105.238	100	74.7619	63.8095	80	68.0952	82.381	54.2857	53.3333	85.7143	93.3333	62.1429	43.3333	39.5238	42.381	43.8095	54.0476	58.5714	48.0952	39.0476	43.5714
rat04	F	combination	2.5	ml/kg	MV_ml	77.3856	92.549	94.3791	109.02	94.902	131.765	100	86.7974	63.7908	51.5033	49.1503	48.1046	48.1046	49.1503	47.0588	47.5817	51.7647	129.935	59.6078	46.0131	39.7386	44.4444	44.4444	43.9216	74.2484	74.2484
rat05	F	combination	2.5	ml/kg	MV_ml	101.169	92.6674	96.7056	102.019	97.7683	109.671	100	68.6504	49.7343	44.8459	56.9607	76.0893	46.9713	41.6578	49.3092	97.1307	80.3401	76.0893	70.1382	72.2635	52.2848	42.508	39.5324	48.8842	47.6089	46.3337
rat06	F	combination	2.5	ml/kg	MV_ml	105.556	91.4141	103.788	119.697	76.2626	103.283	100	80.303	66.1616	59.0909	86.3636	66.1616	85.3535	52.0202	51.5152	52.5253	53.5354	57.0707	51.5152	59.0909	134.848	96.7172	61.6162	47.9798	47.4747	52.5253
rat08	F	combination	2.5	ml/kg	MV_ml	123.296	117.803	117.803	70.8037	64.0895	106.205	100	94.9135	67.7518	72.0244	73.8555	97.9654	78.7386	68.3622	114.14	123.906	123.296	114.14	80.5697	54.3235	57.3754	59.8169	63.4791	79.3489	70.8037	98.881
rat09	F	combination	2.5	ml/kg	MV_ml	111.488	133.287	124.983	104.429	74.3253	51.4879	100	75.7785	61.4533	54.8097	106.09	61.8685	51.4879	96.5398	115.017	64.5675	48.3737	44.0138	48.5813	97.5779	105.467	75.9862	47.7509	43.5986	40.692	63.1142
rat10	F	combination	2.5	ml/kg	MV_ml	137.584	93.2886	77.1812	75.5034	74.4966	141.946	100	166.107	149.664	103.356	94.6309	117.785	79.1946	77.8523	119.463	167.114	102.013	68.4564	64.4295	78.5235	89.2617	192.617	188.591	142.282	141.611	146.98
rat11	F	combination	2.5	ml/kg	MV_ml	109.781	99.2701	92.8467	98.1022	104.526	95.4745	100	86.7153	75.9124	68.3212	84.0876	69.1971	63.0657	91.0949	81.7518	73.2847	58.3942	55.4745	85.2555	93.1387	77.0803	68.9051	60.7299	80	104.526	84.0876
rat12	F	combination	2.5	ml/kg	MV_ml	135.006	110.439	69.716	90.7414	79.2328	114.865	100	78.3475	71.2652	78.7901	66.8388	123.276	63.2977	70.3799	76.1343	93.3973	69.052	115.529	67.7241	65.0682	83.2165	97.8237	68.6094	56.6581	108.89	112.431
rat14	F	combination	2.5	ml/kg	MV_ml	106.106	95.9101	125.461	92.1083	93.6636	86.7512	100	86.4055	72.5806	75.6912	76.7281	70.8525	73.7903	67.2235	72.235	70.1613	71.371	69.9885	66.7051	55.6452	87.788	72.7535	68.0876	65.1498	60.8295	43.894
rat15	M	combination	2.5	ml/kg	MV_ml	90.8616	99.6345	87.1018	84.5953	129.713	108.094	100	140.366	132.846	102.141	106.527	89.6084	90.235	83.6554	82.0888	82.0888	117.18	92.7415	82.7154	74.2559	76.4491	72.0627	77.0757	76.4491	82.0888	175.144
rat16	M	combination	2.5	ml/kg	MV_ml	117.738	109.888	102.732	94.6518	89.1112	85.8792	100	82.1855	64.1785	66.2563	61.8699	66.9488	71.3351	48.0185	48.4802	48.4802	48.0185	43.4013	52.8665	52.6356	57.2528	55.4059	55.8676	59.5614	60.4848	61.4082
rat18	M	combination	2.5	ml/kg	MV_ml	107.507	106.232	98.5836	90.085	98.5836	99.0085	100	96.034	77.3371	84.136	106.657	71.3881	59.4901	54.8159	51.8414	51.8414	53.5411	52.2663	50.9915	62.6771	100.283	67.5637	53.5411	55.6657	54.8159	70.1133
rat19	M	combination	2.5	ml/kg	MV_ml	117.772	108.859	89.1247	84.0318	81.4854	118.727	100	161.698	112.042	88.4881	81.4854	81.4854	71.9363	70.6631	75.756	148.647	95.809	77.0292	77.6658	77.9841	74.4828	84.6684	94.2175	79.5756	77.0292	83.7135
rat20	M	combination	2.5	ml/kg	MV_ml	82.7586	121.4	80.3245	74.2394	94.3205	146.957	100	212.069	160.649	120.487	79.1075	99.1886	127.789	79.1075	70.5882	70.5882	77.8905	65.7201	75.1521	80.6288	141.785	116.227	72.4138	63.8945	82.7586	67.5456
rat21	M	combination	2.5	ml/kg	MV_ml	116.163	103.375	101.456	89.9467	96.1279	92.9307	100	106.998	96.341	89.5204	90.373	76.5187	89.9467	61.8117	68.206	90.7993	67.7798	63.5169	59.254	83.1261	88.6679	75.0266	83.5524	72.8952	82.2735	89.0941
rat22	M	combination	2.5	ml/kg	MV_ml	104.302	106.058	93.7665	99.2098	91.6594	105.004	100	82.8797	71.993	71.6418	79.3679	56.1896	68.4811	75.856	63.0378	54.0825	56.1896	53.7313	50.9219	61.8086	82.5285	92.0105	109.219	66.0228	50.2195	49.1659
rat23	M	combination	2.5	ml/kg	MV_ml	103.475	86.4865	108.366	102.703	100.386	98.5843	100	91.1197	73.1017	64.3501	85.9717	75.1609	66.1519	88.5457	78.7645	58.6873	55.5985	55.0837	55.8559	57.1429	67.9537	69.4981	57.6577	63.3205	74.1313	72.0721
rat24	M	combination	2.5	ml/kg	MV_ml	108.243	96.3124	100.651	104.772	93.7093	96.3124	100	89.3709	73.7527	72.885	93.2755	82.4295	59.436	53.3623	52.9284	52.0607	54.2299	98.0477	92.1909	73.3189	58.1345	51.1931	51.6269	52.4946	53.3623	53.3623
RAW DATA
subj	sex	drug	dose	unit	measure	cpu_date	-30	-25	-20	-15	-10	-5	AVG BL	DRUG	5	10	15	20	25	30	35	40	45	50	55	60	65	70	75	80	85	90
rat01	F	water	25	ml/kg	MV_ml	2023-01-30	204	201.5	202	242	252	168	211.583	172	141	241.5	250	270	250	228	245.5	277	199	157	106	101	130	112	90	122	105	107
rat02	F	water	25	ml/kg	MV_ml	2023-02-20	147	149.5	159	140	138	250	163.917	234.5	166	127.5	223	195	139	100	96	99	207	203.5	167	102	85	101	103	106	117	106
rat03	F	water	25	ml/kg	MV_ml	2023-02-13	199	181	176	173.5	209	250	198.083	199	156	170	225	221	153	183	138	88	92	100	147	248	197	101	85.5	95.5	100	99
rat04	F	water	25	ml/kg	MV_ml	2023-02-06	223	187	248.5	186	266	252	227.083	216.5	199	248	241	114	94	93	83	83	111.5	248	118	91	98	87	85	88	87.5	87.5
rat05	F	water	25	ml/kg	MV_ml	2023-01-30	192	224	164	192	149.5	158	179.917	266	245	170	133	180	201	152	191	175	167	151	141.5	161	111	115	190.5	126	153	151.5
rat06	F	water	25	ml/kg	MV_ml	2023-02-20	209	181	199.5	234	203.5	256	213.833	227	193	186.5	235	177	161	272	189	189	179	214	158	131	94	102	88	97	123	113
rat08	F	water	25	ml/kg	MV_ml	2023-02-06	181.5	133	117	169	199	149	158.083	208.5	120	88	81	80	196	193	95	85	79.5	81	71	73.5	78	224	138	95	87	86
rat09	F	water	25	ml/kg	MV_ml	2023-01-30	279	304	203.5	182	253.5	214	239.333	222.5	230	235	227.5	221	175	266	214	237	178	222	160	124	232	217	212	175	233	193
rat10	F	water	25	ml/kg	MV_ml	2023-02-20	171	144.5	106	97	226	171	152.583	323	195.5	111	102	91	87	102	164	98	99	118	198	240.5	223.5	188	110	88	87	104
rat11	F	water	25	ml/kg	MV_ml	2023-02-13	206	197.5	178.5	177	173	193	187.5	220	186	159	215.5	184	199.5	173.5	138	101	96	213	242	255	193.5	141	154	107	99	96
rat12	F	water	25	ml/kg	MV_ml	2023-02-06	274	174.5	262	302	212	244	244.75	270	225	162	217.5	194	242	235	218	251	176	111	100	246	275	190	235	196	203	185
rat14	F	water	25	ml/kg	MV_ml	2023-02-21	258	220	227	214	233	250	233.667	351.5	220	197.5	212.5	182.5	194	217	165	175.5	137	126	152	242	252.5	271	200	126	114	113
rat15	M	water	25	ml/kg	MV_ml	2023-02-14	227.5	265	258	188	156	152	207.75	253	212	184	158	141	237	182	134	134	126	125	159	154	133	126	118	128	120	125
rat16	M	water	25	ml/kg	MV_ml	2023-02-07	249	279	205	274	214	203	237.333	227	249	220.5	225.5	214	198	180	135	115	126	123	120	133	133	140	151.5	146	115	118
rat18	M	water	25	ml/kg	MV_ml	2023-02-21	244	218.5	173	235	225	249	224.083	251	218	233	200.5	153	129	129	122	167	146	156	142	151	151	171	165	302	302	283
rat19	M	water	25	ml/kg	MV_ml	2023-02-14	219	214.5	295	246	233.5	232	240	250	299	276	239	186	158	142	167	207	309	280.5	168	139	136	120	122	116	114	132
rat20	M	water	25	ml/kg	MV_ml	2023-02-07	157	133	126	117	131	231.5	149.25	312	150	139.5	117	134.5	113	115	104	122	134	139	137	110	138.5	143	156	147	141	135
rat21	M	water	25	ml/kg	MV_ml	2023-01-31	291	237	235	180.5	207	237	231.25	228	197	195	180	172	234	167	156	185	269	172.5	178	163.5	144	149	171	213	206	199
rat22	M	water	25	ml/kg	MV_ml	2023-02-21	247.5	233	235	207	284	233.5	240	349.5	286	238	205	187	179	156.5	213	166	155	154	162	200	236	194	174	264.5	289	339
rat23	M	water	25	ml/kg	MV_ml	2023-02-14	239	265.5	248	303	243.5	319	269.667	260	239	238.5	273	246	187	158	171	180	147	144	123	124	314	278	274	226	152	128
rat24	M	water	25	ml/kg	MV_ml	2023-02-07	252	214.5	185	241	164	225	213.583	298	222	152	201.5	195.5	129	172	227.5	223	168	173.5	128	125	133	283	278	153.5	120	112
rat01	F	fentanyl	3	ug/kg	MV_ml	2023-02-06	218	283	203	210	196	183	215.5	217	178	261	234	188	216.5	192	193	132.5	97	97	110.5	85	87	94	91	99	128	205.5
rat02	F	fentanyl	3	ug/kg	MV_ml	2023-01-30	193.5	168	187.5	169	182	187	181.167	167	140	120	108	165	102	102	87	102	117	127	137	109	106	101	104	112	115	111
rat03	F	fentanyl	3	ug/kg	MV_ml	2023-02-20	229	153	169	197	186	228	193.667	162.5	182.5	166.5	161.5	159	172	194	179	113	204	186	129	96	87	84.5	69	197	155	104
rat04	F	fentanyl	3	ug/kg	MV_ml	2023-02-13	273	236.5	247	188	298	274	252.75	197.5	144	253	201	125	102	90	86	120	85	91	266	126	87	82.5	85	148	122.5	95
rat05	F	fentanyl	3	ug/kg	MV_ml	2023-02-06	218	211	246.5	233	196	207	218.583	205	221	259	204	222	234	229	166	148	151	199.5	248	231	227	165	167.5	211.5	119	99
rat06	F	fentanyl	3	ug/kg	MV_ml	2023-01-30	215	250	186.5	214.5	198	184.5	208.083	214.5	247	201	162	158	186	231	194.5	244.5	168	114	92.5	100.5	246.5	220.5	129	93.5	96	103
rat08	F	fentanyl	3	ug/kg	MV_ml	2023-02-13	93	111	112	102.5	116	162	116.083	276	112	96	112	95	103	135	90	79	99	275.5	133	93	96	84	83	131	95	105
rat09	F	fentanyl	3	ug/kg	MV_ml	2023-02-06	283	200	250	176.5	285	191.5	231	216	198	200	235	241.5	252	178	218	216	225	288	166.5	174.5	240	242	221	271	219	224
rat10	F	fentanyl	3	ug/kg	MV_ml	2023-01-30	256	163	142	176	195	228	193.333	240.5	246	142	117	113	198	188.5	203	113	98.5	99	117	148	103	112	174	213	193.5	91
rat11	F	fentanyl	3	ug/kg	MV_ml	2023-02-20	178	195.5	201	182.5	172	183.5	185.417	183.5	187	177	191.5	189	192	116	94	100	203.5	218	177	174	107	83	94	135	166	101
rat12	F	fentanyl	3	ug/kg	MV_ml	2023-02-13	143	275	221	153	156	313	210.167	297	197.5	184.5	114	108	98	98	214	282	224	126	111.5	138	123	119	111	313	149	115
rat14	F	fentanyl	3	ug/kg	MV_ml	2023-01-31	197	255	227.5	260	257	253	241.583	314	257.5	237	274.5	225	183	217	188	158	145.5	119	122	124	135	138	140	140	133	149
rat15	M	fentanyl	3	ug/kg	MV_ml	2023-02-21	203	210	210	222	205.5	231	213.583	245	201.5	193	239.5	204	198	187	196	223	197	154	119	118	122	130	130.5	125	125	147
rat16	M	fentanyl	3	ug/kg	MV_ml	2023-02-14	293.5	293	299.5	259	315	206.5	277.75	227.5	276	252	263	253	246	201	139	117	243	282	163	115	120	100	107	107	103	110
rat18	M	fentanyl	3	ug/kg	MV_ml	2023-01-31	239	303.5	290	235	235.5	223	254.333	222	235	236	258	255.5	228	240	252.5	290	257	217	130	119	127	272	277	153	118	114.5
rat19	M	fentanyl	3	ug/kg	MV_ml	2023-02-21	216	181.5	168	172	157.5	186	180.167	259.5	272	332.5	201	189	179	195	175.5	141	147	129	124	124.5	132	168.5	296	164	129	134
rat20	M	fentanyl	3	ug/kg	MV_ml	2023-02-14	203	151	170	149	149	194	169.333	323	322.5	247	174	194	136	130	118	133	118	147	189	140	132	125	132	122	121	121
rat21	M	fentanyl	3	ug/kg	MV_ml	2023-02-07	265	227	233	216	209	182	222	271	222.5	203.5	199	161	194	172	152	130	127	152	138	145	257	239.5	164	138.5	127	138
rat22	M	fentanyl	3	ug/kg	MV_ml	2023-01-31	377	275	260	325.5	252	253	290.417	276	255	233	252.5	203	172	161	325.5	219	206	202	199	154	198.5	166	270	191	224	180.5
rat23	M	fentanyl	3	ug/kg	MV_ml	2023-02-21	295.5	254	227	209	289.5	254	254.833	241	214	211	242.5	204	224	220	206	163	155	130	118	161	134	116	175.5	290	218	210.5
rat24	M	fentanyl	3	ug/kg	MV_ml	2023-02-14	230	198	187	186	194	218	202.167	221.5	246	341.5	319	190	217	278	167	281.5	198	151.5	178	158	249	248	222	164	220	234.5
rat01	F	ethanol	60	ug/kg	MV_ml	2023-02-13	199	230	183	219	186	187	200.667	177.5	198	137.5	103	102	262	215.5	198	134	91	103	100	252.5	249.5	228	113	96	115.5	125
rat02	F	ethanol	60	ug/kg	MV_ml	2023-02-06	200	182	206	163	211	252	202.333	179	163	147	139	155.5	136	111	103	180	124	96	100	107	98	97.5	102	91.5	97	82
rat03	F	ethanol	60	ug/kg	MV_ml	2023-01-30	192	139	175	180	139.5	196.5	170.333	157	124	168	117	106	94.5	105	213	234	109.5	94	91	209	105	94	117	88	97	99
rat04	F	ethanol	60	ug/kg	MV_ml	2023-02-20	176	216	201.5	154	166	230	190.583	211	242	245	236.5	223	124	136	201	102	95	90	88	102	93	118	105	178.5	178.5	252
rat05	F	ethanol	60	ug/kg	MV_ml	2023-02-13	289	253	206	216	249	198	235.167	175	161.5	171	161	187	134	147	160	173	135	140.5	263.5	177	150	188	179.5	249	177	132
rat06	F	ethanol	60	ug/kg	MV_ml	2023-02-06	171	173	175	222	170	213.5	187.417	163.5	116	109	100	170.5	217	114	111	101	128	98	94.5	95	106	102	98	145.5	252	185
rat08	F	ethanol	60	ug/kg	MV_ml	2023-02-20	238	136	143	153	142	171.5	163.917	145.5	92	128.5	138	69	58	57.5	90	61	59	59	84	96	60	67	59	70	95	63.5
rat09	F	ethanol	60	ug/kg	MV_ml	2023-02-13	294	306	286	259	282	277	284	233	183.5	175.5	124	242	268	259	213.5	133	115	116	126	123	133	197.5	262	135	122	111
rat10	F	ethanol	60	ug/kg	MV_ml	2023-02-06	212	248.5	230.5	218.5	177	247	222.25	211.5	134	170.5	123	115	119	229	116	106	107	94	123	121.5	115	113	115	151	227	242
rat11	F	ethanol	60	ug/kg	MV_ml	2023-01-30	142	145	158	142	125	209	153.5	152	110	107.5	126	117	115	188.5	165	164	117	108	109	114	113	169	183	175	113.5	95
rat12	F	ethanol	60	ug/kg	MV_ml	2023-02-20	147	90	90	106	157	206	132.667	116	91	95.5	107	91	111	124	185	160	91	78	121	88	101	82	108	170	153.5	89
rat14	F	ethanol	60	ug/kg	MV_ml	2023-02-07	316	301.5	306	230	199	249.5	267	261.5	180	180	167	193	199	174	213	202	142	127	178.5	178.5	230	172	116	116.5	128	115
rat15	M	ethanol	60	ug/kg	MV_ml	2023-01-31	112	98	103	99	100	109	103.5	123	136.5	246	140	102	91	94	91	92	96	84.5	82	89	81	82	107	93	85	83
rat16	M	ethanol	60	ug/kg	MV_ml	2023-02-21	291	172	137	213.5	193	181	197.917	146	118	121	111	103	112	94	96	176	190	132	89	91	106.5	101	101	101	93	95
rat18	M	ethanol	60	ug/kg	MV_ml	2023-02-07	283.5	264	249	163.5	136	147	207.167	237	187	192	153	137	128	127	130	129	167.5	132	130	142	142	146	186	148	144	172
rat19	M	ethanol	60	ug/kg	MV_ml	2023-01-31	256	257	197	242.5	242	200	232.417	167	150	148	138	130	121	122	125	124	129	186	186	243	242	242	140	125.5	120	123
rat20	M	ethanol	60	ug/kg	MV_ml	2023-02-21	147	112	125.5	117	120	200.5	137	216	131	123	157	110	112	108	122	111	153	145	128	127	107	114	118.5	130.5	149	129
rat21	M	ethanol	60	ug/kg	MV_ml	2023-02-14	266	187	147	145	222	213	196.667	243	203.5	152	138	134	138	199	155	132	142	137	172	190.5	143	126	141	147	184.5	259
rat22	M	ethanol	60	ug/kg	MV_ml	2023-02-07	321.5	313	415	230	216	263	293.083	240	203	183	153	186.5	190	153	226	164.5	134	158	141	148	146	197	176	151	133	151
rat23	M	ethanol	60	ug/kg	MV_ml	2023-01-31	256.5	188	162	199.5	204	206	202.667	184	163	128	165	130	119.5	126	185	143	116	110	131	131	137	143	161	108	133	124
rat24	M	ethanol	60	ug/kg	MV_ml	2023-02-21	225	231	182	189	171.5	220	203.083	243	165	153	169	146	189	138	117	175	151	113	108	177	156	120	189	132	117	117
rat01	F	combination	3	ug/kg	MV_ml	2023-02-20	191	181.5	184	190	197.5	187.5	188.583	173	163	139	261.5	236	151	138	188	141	127	146	89.5	186	280	191.5	118	91	103	100
rat02	F	combination	3	ug/kg	MV_ml	2023-02-13	179	158	226	168	183	251	194.167	171	135	125	116	182.5	165	119	102	91	104	89	126	211	148	94	105	97	88.5	93
rat03	F	combination	3	ug/kg	MV_ml	2023-02-06	220	182	249	155.5	232.5	221	210	157	134	168	143	173	114	112	180	196	130.5	91	83	89	92	113.5	123	101	82	91.5
rat04	F	combination	3	ug/kg	MV_ml	2023-01-30	148	177	180.5	208.5	181.5	252	191.25	166	122	98.5	94	92	92	94	90	91	99	248.5	114	88	76	85	85	84	142	142
rat05	F	combination	3	ug/kg	MV_ml	2023-02-20	238	218	227.5	240	230	258	235.25	161.5	117	105.5	134	179	110.5	98	116	228.5	189	179	165	170	123	100	93	115	112	109
rat06	F	combination	3	ug/kg	MV_ml	2023-02-13	209	181	205.5	237	151	204.5	198	159	131	117	171	131	169	103	102	104	106	113	102	117	267	191.5	122	95	94	104
rat08	F	combination	3	ug/kg	MV_ml	2023-01-30	202	193	193	116	105	174	163.833	155.5	111	118	121	160.5	129	112	187	203	202	187	132	89	94	98	104	130	116	162
rat09	F	combination	3	ug/kg	MV_ml	2023-02-20	268.5	321	301	251.5	179	124	240.833	182.5	148	132	255.5	149	124	232.5	277	155.5	116.5	106	117	235	254	183	115	105	98	152
rat10	F	combination	3	ug/kg	MV_ml	2023-02-13	205	139	115	112.5	111	211.5	149	247.5	223	154	141	175.5	118	116	178	249	152	102	96	117	133	287	281	212	211	219
rat11	F	combination	3	ug/kg	MV_ml	2023-02-06	188	170	159	168	179	163.5	171.25	148.5	130	117	144	118.5	108	156	140	125.5	100	95	146	159.5	132	118	104	137	179	144
rat12	F	combination	3	ug/kg	MV_ml	2023-01-30	305	249.5	157.5	205	179	259.5	225.917	177	161	178	151	278.5	143	159	172	211	156	261	153	147	188	221	155	128	246	254
rat14	F	combination	3	ug/kg	MV_ml	2023-02-14	307	277.5	363	266.5	271	251	289.333	250	210	219	222	205	213.5	194.5	209	203	206.5	202.5	193	161	254	210.5	197	188.5	176	127
rat15	M	combination	3	ug/kg	MV_ml	2023-02-27	145	159	139	135	207	172.5	159.583	224	212	163	170	143	144	133.5	131	131	187	148	132	118.5	122	115	123	122	131	279.5
rat16	M	combination	3	ug/kg	MV_ml	2023-01-31	255	238	222.5	205	193	186	216.583	178	139	143.5	134	145	154.5	104	105	105	104	94	114.5	114	124	120	121	129	131	133
rat18	M	combination	3	ug/kg	MV_ml	2023-02-14	253	250	232	212	232	233	235.333	226	182	198	251	168	140	129	122	122	126	123	120	147.5	236	159	126	131	129	165
rat19	M	combination	3	ug/kg	MV_ml	2023-02-07	185	171	140	132	128	186.5	157.083	254	176	139	128	128	113	111	119	233.5	150.5	121	122	122.5	117	133	148	125	121	131.5
rat20	M	combination	3	ug/kg	MV_ml	2023-01-31	136	199.5	132	122	155	241.5	164.333	348.5	264	198	130	163	210	130	116	116	128	108	123.5	132.5	233	191	119	105	136	111
rat21	M	combination	3	ug/kg	MV_ml	2023-02-21	272.5	242.5	238	211	225.5	218	234.583	251	226	210	212	179.5	211	145	160	213	159	149	139	195	208	176	196	171	193	209
rat22	M	combination	3	ug/kg	MV_ml	2023-02-14	297	302	267	282.5	261	299	284.75	236	205	204	226	160	195	216	179.5	154	160	153	145	176	235	262	311	188	143	140
rat23	M	combination	3	ug/kg	MV_ml	2023-02-07	201	168	210.5	199.5	195	191.5	194.25	177	142	125	167	146	128.5	172	153	114	108	107	108.5	111	132	135	112	123	144	140
rat24	M	combination	3	ug/kg	MV_ml	2023-01-31	249.5	222	232	241.5	216	222	230.5	206	170	168	215	190	137	123	122	120	125	226	212.5	169	134	118	119	121	123	123

## Sheet: Exp. 3 - AP
subj	sex	drug	dose	unit	measure	-30	-25	-20	-15	-10	-5	AVG BL	DRUG	5	10	15	20	25	30	35	40	45	50	55	60	65	70	75	80	85	90
rat01	F	water	2.5	mL/kg	AP	89.6901	82.7431	110.547	90.2691	113.678	113.073	100	91.4665	119.75	96.7543	110.923	106.453	99.3941	95.7145	96.7494	108.288	80.0056	105.802	102.889	96.7596	142.545	96.1856	89.7771	85.8192	111.429	122.426
rat02	F	water	2.5	ml/kg	AP	78.1518	110.53	75.5972	126.481	111.907	97.3324	100	99.0875	115.659	112.435	88.2385	94.3073	107.135	103.476	138.349	89.2105	86.3958	80.8118	90.5282	125.202	107.083	144.751	102.653	120.36	159.816	92.4901
rat03	F	water	2.5	ml/kg	AP	86.3344	111.959	104.808	105.426	91.9539	99.5198	100	96.7776	89.1995	92.8566	120.564	86.2693	134.414	105.839	121.713	142.273	129.818	130.479	105.34	120.714	106.882	143.506	119.191	130.263	145.602	184.546
rat04	F	water	2.5	ml/kg	AP	110.851	94.7232	106.17	89.6401	94.8623	103.754	100	107.156	127.947	116.256	116.948	110.096	134.041	142.95	133.795	136.96	169.345	111.712	115.522	129.488	143.239	130.466	128.311	131.324	132.706	132.706
rat05	F	water	2.5	mL/kg	AP	85.6556	114.269	107.071	99.5782	83.9189	109.508	100	113.184	84.0496	106.941	81.8231	98.5568	89.0009	102.201	100.797	89.3693	85.9286	71.3032	76.8164	72.5267	89.6237	163.571	91.0364	71.7789	73.9176	74.4377
rat06	F	water	2.5	ml/kg	AP	100.13	84.2037	85.6695	75.6315	116.413	137.953	100	127.865	124.104	101.612	123.298	121.458	142.904	130.241	120.464	108.043	103.664	118.831	144.914	154.197	141.769	130.002	129.927	159.079	127.37	142.451
rat08	F	water	2.5	ml/kg	AP	86.845	99.7675	119.672	83.0933	100.032	110.589	100	77.4812	87.6236	103.006	100.035	119.981	83.7964	94.0215	105.909	111.264	109.686	114.216	107.588	116.351	154.588	87.1224	120.944	111.436	125.093	120.566
rat09	F	water	2.5	mL/kg	AP	94.5916	88.7916	96.5975	95.22	116.906	107.894	100	110.001	97.5109	111.288	93.6777	104.512	92.5531	118.67	78.7668	89.5888	80.9927	105.504	104.475	120.499	92.9751	110.106	103.365	73.015	113.388	107.844
rat10	F	water	2.5	ml/kg	AP	86.2374	77.2264	116.713	124.12	80.6242	115.079	100	109.421	91.9013	97.6852	118.262	110.271	107.853	126.899	77.2566	122.358	141.853	121.269	80.3061	86.055	67.7626	83.9747	114.64	124.701	106.845	126.459
rat11	F	water	2.5	ml/kg	AP	126.049	87.4956	97.8328	104.612	83.071	100.939	100	87.7628	89.01	122.759	108.957	60.205	84.3698	109.152	112.84	109.282	105.995	92.0071	81.194	87.6012	80.1963	106.131	88.8538	103.785	99.5698	117.701
rat12	F	water	2.5	ml/kg	AP	98.2429	107.1	84.0438	105.681	103.061	101.871	100	95.922	103.979	93.225	115.26	87.3319	77.4336	82.0709	98.5211	96.2553	93.221	115.885	107.304	73.3834	106.333	74.0106	79.2332	78.9839	105.955	108.826
rat14	F	water	2.5	ml/kg	AP	129.748	76.1389	96.2815	79.1813	86.0979	132.552	100	126.952	89.6869	85.8161	105.242	81.9885	79.219	87.6143	97.6642	106.634	99.5564	132.81	146.03	112.758	95.6221	84.7852	113.844	138.645	133.048	122.806
rat15	M	water	2.5	ml/kg	AP	89.4446	88.5056	84.3033	93.7015	124.188	119.857	100	90.9852	85.6205	82.5778	109.032	122.871	72.9787	100.368	117.957	116.066	113.563	128.18	105.474	106.455	113.165	121.314	123.191	142.568	139.513	138.769
rat16	M	water	2.5	ml/kg	AP	117.701	95.9505	81.3801	91.6447	103.841	109.483	100	105.787	97.3978	85.4491	113.014	97.046	106.463	86.7726	96.1622	126.926	118.606	102.944	122.372	127.243	123.239	121.335	127.595	123.537	120.342	122.372
rat18	M	water	2.5	ml/kg	AP	97.3352	112.657	108.687	91.8127	91.9241	97.5846	100	105.552	123.556	102.197	103.604	144.776	150.996	148.581	184.415	110.456	120.416	115.309	125.667	128.542	118.482	120.727	126.652	105.463	111.306	98.8976
rat19	M	water	2.5	ml/kg	AP	103.847	77.6182	95.6008	97.4313	101.203	124.3	100	112.642	79.0205	75.7202	117.733	102.521	100.619	123.936	172.712	86.6175	132.065	121.289	115.604	126.31	120.333	117.68	119.976	137.68	128.657	126.293
rat20	M	water	2.5	ml/kg	AP	103.018	103.449	103.393	116.3	103.018	70.8222	100	68.6571	87.3873	80.2443	112.505	88.3033	113.657	113.288	111.016	132.01	100.457	99.2899	123.799	107.182	87.1109	88.3484	106.43	105.888	127.993	100.903
rat21	M	water	2.5	ml/kg	AP	90.7792	98.7832	96.0747	106.75	105.947	101.666	100	95.6793	90.9583	94.9613	99.8827	100.435	91.5881	96.8558	121.659	98.2774	93.6939	99.2483	104.809	108.392	107.796	106.75	93.2655	87.731	87.3909	97.1541
rat22	M	water	2.5	ml/kg	AP	100.372	101.932	88.9306	114.339	86.4603	107.966	100	103.079	87.8719	88.2599	107.868	114.579	121.626	137.671	106.273	120.716	112.545	104.524	128.165	100.378	100.047	110.794	113.933	90.4817	86.8753	81.9098
rat23	M	water	2.5	ml/kg	AP	96.6087	104.59	85.0152	103.579	104.876	105.331	100	119.437	96.0379	115.516	151.227	111.039	124.811	134.924	125.963	127.849	132.273	127.984	117.632	146.725	154.544	126.439	106.709	114.164	127.401	118.11
rat24	M	water	2.5	ml/kg	AP	85.1315	73.6597	103.841	100.598	119.686	117.084	100	133.339	118.424	109.575	172.281	94.4759	123.279	113.504	92.1646	103.457	92.1536	108.576	128.235	121.499	161.111	109.575	124.289	123.152	139.344	143.284
rat01	F	fentanyl	3	ug/kg	AP	97.6716	117.841	102.37	89.9275	92.4536	99.7364	100	118.801	109.71	160.866	87.821	76.403	129.268	120.814	139.631	140.779	132.786	131.036	124.545	97.7888	118.773	128.408	131.332	127.364	149.143	114.732
rat02	F	fentanyl	3	ug/kg	AP	86.4554	109.034	96.0258	90.0352	113.622	104.828	100	95.4264	108.001	129.544	108.248	83.8964	104.254	119.635	101.794	110.666	113.433	105.637	122.829	118.646	107.605	114.958	114.031	127.088	94.9642	94.8384
rat03	F	fentanyl	3	ug/kg	AP	102.224	60.0539	103.095	101.859	111.377	121.391	100	153.044	108.201	115.773	126.086	127.994	105.446	122.368	129.189	144.549	116.034	130.901	136.401	157.33	185.242	173.141	160.831	141.321	151.425	159.517
rat04	F	fentanyl	3	ug/kg	AP	111.722	92.4302	89.2048	95.9749	105.15	105.518	100	102.984	121.986	94.8482	101.152	124.031	140.402	143.875	157.645	126.655	130.193	142.649	119.02	127.344	129.305	133.28	130.809	123.697	117.701	129.518
rat05	F	fentanyl	3	ug/kg	AP	83.4448	87.6423	113.294	99.2263	107.563	108.829	100	123.808	133.231	142.269	137.85	89.3951	98.7233	114.072	103.868	129.878	136.434	101.055	116.81	111.183	110.985	107.18	142.883	99.9966	122.45	114.379
rat06	F	fentanyl	3	ug/kg	AP	97.7498	124.585	109.561	108.637	80.7348	78.7331	100	89.9555	105.675	95.9485	108.179	99.7398	112.555	104.566	103.882	111.522	92.1008	93.5397	95.5243	83.2076	110.324	108.367	100.086	88.871	101.086	102.469
rat08	F	fentanyl	3	ug/kg	AP	100.815	117.478	97.541	100.566	98.525	85.0756	100	81.1317	83.3776	102.45	95.71	91.6862	121.903	101.157	88.7068	92.1546	120.341	91.8148	94.73	93.9907	94.7624	108.847	99.9955	93.5695	98.6728	142.679
rat09	F	fentanyl	3	ug/kg	AP	93.0852	95.0143	117.147	69.0012	113.227	112.526	100	118.885	106.156	66.762	104.701	124.441	86.019	93.6401	81.3191	96.6128	91.9505	118.688	92.7526	83.4207	104.75	99.7433	96.3047	98.8895	81.9934	102.187
rat10	F	fentanyl	3	ug/kg	AP	107.697	95.5151	117.064	77.7303	64.8941	137.1	100	119.089	125.501	106.19	136.324	141.353	62.231	106.109	81.8484	125.631	135.391	141.094	134.763	93.1089	118.663	90.6251	96.0637	109.155	109.561	145.38
rat11	F	fentanyl	3	ug/kg	AP	92.3091	117.04	94.2966	92.8248	99.2374	104.292	100	122.36	124.275	110.073	118.531	107.6	100.752	108.296	135.632	130.548	100.947	96.14	111.682	91.8503	110.294	117.965	118.525	117.654	102.299	124.782
rat12	F	fentanyl	3	ug/kg	AP	94.4877	104.157	91.5303	96.6191	113.056	100.15	100	91.7881	68.194	105.909	115.111	127.716	115.886	122.662	56.8599	115.567	100.471	105.844	118.635	111.317	112.003	139.073	172.103	129.354	104.527	118.166
rat14	F	fentanyl	3	ug/kg	AP	67.2486	121.696	71.2966	114.584	115.42	109.755	100	125.497	113.386	84.1094	119.533	73.2392	82.0477	90.1221	80.4479	101.75	104.719	104.572	98.9861	108.96	166.802	98.3158	118.647	123.072	119.599	131.61
rat15	M	fentanyl	3	ug/kg	AP	96.8014	105.733	103.29	107.023	88.0483	99.1043	100	129.412	100.601	101.971	95.7816	108.695	102.651	85.4853	108.888	97.4298	113.602	129.656	143.589	141.457	142.788	174.142	158.512	160.709	176.172	188.313
rat16	M	fentanyl	3	ug/kg	AP	93.8676	113.173	87.631	98.4059	109.181	97.7413	100	108.823	107.391	89.6662	100.035	110.568	115.465	99.1301	114.06	102.387	130.147	116.193	112.81	123.073	112.659	129.68	153.339	129.397	137.942	112.699
rat18	M	fentanyl	3	ug/kg	AP	108.667	99.0381	86.3409	104.711	102.449	98.7939	100	92.8049	98.6127	108.035	91.7372	95.9343	87.2498	104.205	91.6895	118.212	109.53	106.807	130.232	130	137.506	96.7777	119.779	166.355	162.201	172.496
rat19	M	fentanyl	3	ug/kg	AP	106.755	100.872	78.5565	96.252	91.3219	126.243	100	114.984	113.387	102.935	93.2649	94.6943	98.6456	86.3908	114.62	126.143	161.21	115.556	115.933	140.223	164.785	131.857	100.213	111.603	131.317	139.05
rat20	M	fentanyl	3	ug/kg	AP	86.2066	90.6336	79.4014	119.767	118.119	105.872	100	104.416	60.7981	119.681	109.115	103.327	124.215	129.601	145.739	154.025	167.187	161.46	108.083	131.452	157.174	143.231	118.321	148.672	174.016	174.016
rat21	M	fentanyl	3	ug/kg	AP	95.9707	90.4168	115.977	97.0653	90.2882	110.282	100	109.01	88.8682	98.7333	91.8276	105.336	122.753	99.4934	104.73	133.143	119.286	101.05	112.003	115.699	103.375	84.6741	107.81	116.379	126.537	109.966
rat22	M	fentanyl	3	ug/kg	AP	105.537	87.1737	97.8358	100.407	104.053	104.993	100	92.7271	96.7732	89.5333	98.0675	110.322	110.595	119.673	92.4397	98.9296	130.957	109.087	114.089	119.022	107.101	108.699	95.9498	109.393	95.4705	112.292
rat23	M	fentanyl	3	ug/kg	AP	99.5712	98.1487	101.117	98.7736	96.7973	105.592	100	117.885	92.0901	114.875	89.4314	106.773	78.8326	88.6437	82.645	123.814	126.398	142.005	138.445	105.061	96.471	100.861	103.726	101.784	94.1701	88.8452
rat24	M	fentanyl	3	ug/kg	AP	99.5722	99.3501	88.1784	117.085	103.913	91.9015	100	109.382	100.63	106.264	92.722	101.279	102.323	92.1492	124.586	89.4932	110.211	114.819	94.6253	104.016	117.177	96.4178	109.513	115.697	67.245	79.589
rat01	F	ethanol	0.6	g/kg	AP	85.3884	101.443	103.117	105.311	106.534	98.2069	100	114.633	135.809	145.291	114.774	112.71	97.6214	109.992	108.682	114.365	100.389	111.337	89.5607	111.008	119.251	109.859	99.0211	104.979	163.431	116.966
rat02	F	ethanol	0.6	g/kg	AP	97.5087	112.741	89.5849	98.7391	101.335	100.091	100	115.678	114.697	99.7424	108.029	73.8362	112.476	105.662	91.9224	64.7537	91.1399	100.395	109.649	164.94	140.945	140.945	116.949	130.78	119.563	108.277
rat03	F	ethanol	0.6	g/kg	AP	116.039	102.812	89.6431	74.2607	119.33	97.9158	100	121.031	143.001	119.348	130.08	145.608	146.316	143.499	129.592	130.263	152.075	134.217	145.673	112.961	132.753	138.514	164.457	140.128	147.155	142.337
rat04	F	ethanol	0.6	g/kg	AP	96.9057	77.1533	90.7778	107.744	116.886	110.533	100	112.585	88.0991	89.4726	105.908	112.661	119.197	109.341	112.099	127.721	140.271	130.536	135.752	125.497	127.017	109.566	117.433	111.157	175.951	129.533
rat05	F	ethanol	0.6	g/kg	AP	100.663	95.5132	90.0542	93.8157	94.5338	125.42	100	89.1033	84.407	76.6834	84.3226	84.0032	67.3292	75.0452	102.113	64.3078	71.0796	96.4538	89.1352	64.9613	77.3908	94.9942	77.4539	85.2532	84.9516	83.4271
rat06	F	ethanol	0.6	g/kg	AP	118.384	88.2147	117.865	84.3112	89.1247	102.1	100	93.6873	106.222	109.484	102.538	102.188	104.293	103.641	122.776	141.796	123.816	116.885	131.9	91.3221	113.331	108.226	129.173	121.598	96.6883	81.5986
rat08	F	ethanol	0.6	g/kg	AP	130.476	69.4739	84.3247	97.6351	110.094	107.996	100	123.444	107.132	111.898	123.452	112.846	130.384	127.549	126.229	125.697	136.643	141.818	111.15	117.852	133.667	122.166	153.313	99.1579	114.98	143.637
rat09	F	ethanol	0.6	g/kg	AP	109.889	111.964	95.1385	90.842	90.842	101.324	100	99.6389	103.713	117.179	125.527	96.1082	119.029	109.347	102	120.834	116.176	126.347	122.027	124.328	147.311	116.844	111.326	112.305	113.037	131.825
rat10	F	ethanol	0.6	g/kg	AP	98.8313	105.157	74.9742	107.014	98.6946	115.329	100	118.598	93.727	94.2446	108.358	126.582	139.096	99.8754	103.447	123.495	124.273	146.404	140.544	134.128	150.866	121.319	140.405	159.751	91.1851	95.1416
rat11	F	ethanol	0.6	g/kg	AP	79.2871	107.078	92.779	78.4797	128.028	114.348	100	98.9009	88.1396	125.735	141.291	142.671	144.671	92.1697	113.244	107.17	133.998	131.287	129.322	133.995	160.537	103.638	98.4388	107.344	68.9	120.906
rat12	F	ethanol	0.6	g/kg	AP	90.7237	107.205	102.191	91.0808	105.942	102.858	100	103.579	131.162	117.678	108.619	122.94	119.597	106.873	135.726	115.882	122.75	128.376	106.155	113.584	103.401	114.198	113.281	112.083	121.54	102.33
rat14	F	ethanol	0.6	g/kg	AP	100.919	88.0237	110.732	97.3291	92.764	110.232	100	118.892	86.7032	70.2071	70.2697	91.0306	76.9274	77.8603	121.309	89.6851	96.512	103.452	108.885	107.698	94.6549	82.0663	108.54	118.438	143.786	115.529
rat15	M	ethanol	0.6	g/kg	AP	107.789	103.145	81.1869	108.76	101.319	97.8004	100	99.4803	88.922	108.665	96.1442	112.406	118.292	129.11	115.449	126.183	129.059	131.155	140.739	135.926	134.594	132.631	104.099	117.808	125.579	113.713
rat16	M	ethanol	0.6	g/kg	AP	128.871	100.122	106.277	78.363	93.376	92.992	100	81.5963	82.4706	80.9726	99.0208	112.05	95.5666	115.063	106.886	95.458	115.258	91.7631	113.634	114.779	103.833	111.503	111.251	148.787	93.6198	109.202
rat18	M	ethanol	0.6	g/kg	AP	90.3429	87.6216	85.9397	95.846	111.643	128.607	100	87.2526	83.4491	82.3415	97.5037	109.59	110.523	119.309	120.275	119.101	103.57	109.911	117.655	119.512	111.472	142.238	96.4339	96.1632	111.511	102.405
rat19	M	ethanol	0.6	g/kg	AP	106.468	101.659	86.1535	98.9727	90.6781	116.068	100	123.448	117.265	117.91	126.448	121.214	136.279	142.053	138.826	145.085	134.298	110.752	119.096	107.936	111.362	97.075	114.586	130.121	125.075	165.811
rat20	M	ethanol	0.6	g/kg	AP	99.5919	110.157	97.1036	102.863	110.912	79.3719	100	67.3123	102.498	110.019	99.5974	121.637	101.607	100.858	97.5387	117.526	103.422	90.9115	110.455	109.304	116.178	106.785	122.651	125.731	97.5748	113.494
rat21	M	ethanol	0.6	g/kg	AP	89.5356	96.8937	112.222	114.167	82.8426	104.338	100	92.4957	98.1786	117.539	104.063	112.95	105.894	83.8781	100.654	111.548	130.113	121.701	81.8357	85.8008	108.082	121.381	132.548	115.069	93.759	88.6929
rat22	M	ethanol	0.6	g/kg	AP	88.8967	90.0663	116.14	100.364	110.333	94.2003	100	143.246	119.25	114.805	125.041	115.55	100.12	117.268	85.2259	116.804	122.315	111.587	121.924	112.729	135.298	102.201	112.346	122.804	150.154	105.853
rat23	M	ethanol	0.6	g/kg	AP	117.77	112.012	122.581	88.8785	75.0594	83.6987	100	113.343	107.279	123.305	93.9002	113.511	109.757	97.0415	104.376	105.519	125.345	114.502	123.896	122.483	132.684	120.716	99.273	96.1645	97.9003	113.118
rat24	M	ethanol	0.6	g/kg	AP	115.97	110.611	70.4824	94.6187	107.328	100.99	100	107.687	80.6542	83.2555	93.6819	97.3955	91.8946	105.692	109.771	95.7737	103.314	109.095	104.867	79.6166	98.4323	93.116	84.1302	100.313	90.4119	90.4119
rat01	F	combination	2.5	mL/kg	AP	96.0948	96.4867	99.3413	106.203	89.8697	112.005	100	79.4228	95.5488	99.5522	92.6821	85.8841	105.964	101.418	88.6976	110.027	90.2082	118.176	104.132	141.832	103.021	76.4164	90.7029	104.257	137.38	89.4683
rat02	F	combination	2.5	mL/kg	AP	102.412	104.233	89.8176	103.038	99.6609	100.838	100	95.3653	116.827	112.332	114.537	84.2489	121.267	133.932	129.589	119.432	164.182	117.887	119.599	100.296	110.742	100.058	152.669	131.297	106.54	116.035
rat03	F	combination	2.5	mL/kg	AP	94.6833	88.5567	91.1576	101.586	120.525	103.492	100	121.398	136.964	111.907	122.161	121.255	131.267	167.708	93.129	128.413	132.047	132.964	142.203	128.036	131.235	146.875	169.476	137.773	142.28	168.624
rat04	F	combination	2.5	mL/kg	AP	98.7963	120.121	94.9409	106.342	90.8706	88.9292	100	117.981	126.121	119.248	124.782	115.1	122.514	130.641	127.505	127.337	149.63	118.108	118.645	126.434	131.803	127.38	130.286	134.374	115.761	115.761
rat05	F	combination	2.5	mL/kg	AP	110.149	109.296	90.3919	110.547	68.6712	110.945	100	102.56	88.4156	66.5344	94.3433	105.697	76.3109	81.1884	111.791	126.882	142.755	104.392	79.1913	107.946	102.898	108.076	108.21	96.6567	113.52	110.913
rat06	F	combination	2.5	mL/kg	AP	74.0462	82.0487	83.4662	105.352	120.093	134.995	100	121.574	118.775	125.447	111.992	131.807	110.29	126.127	108.575	112.751	118.454	106.188	106.559	151.377	119.654	122.386	121.554	124.231	116.077	105.446
rat08	F	combination	2.5	mL/kg	AP	92.6986	64.9568	91.2694	111.873	140.484	98.718	100	92.9661	104.157	103.768	109.839	95.9643	108.412	117.028	84.4148	85.9276	88.8806	110.642	92.0526	101.142	101.07	97.3739	118.679	101.182	115.921	79.6004
rat09	F	combination	2.5	mL/kg	AP	93.0576	129.336	106.733	73.9243	101.029	95.9203	100	89.8905	96.0118	115.864	103.397	110.152	105.52	83.995	93.9976	107.059	97.2985	88.5477	139.97	66.402	84.2102	99.2159	100.906	110.917	123.749	101.951
rat10	F	combination	2.5	mL/kg	AP	89.1633	126.123	95.153	64.9192	138.266	86.3762	100	88.9779	107.9	92.3946	136.007	124.264	119.101	122.766	104.401	104.451	137.327	131.044	139.62	131.316	156.438	84.1854	89.4025	54.8836	99.1809	95.5624
rat11	F	combination	2.5	mL/kg	AP	86.5499	131.795	102.432	90.6519	93.1507	95.4211	100	91.6879	80.9823	90.5904	79.0072	97.9862	115.04	80.9823	110.226	94.4794	118.928	108.882	80.9823	93.7154	100.558	107.57	94.158	77.9264	87.8745	82.6217
rat12	F	combination	2.5	mL/kg	AP	106.578	109.248	101.913	84.9919	106.782	90.4871	100	114.273	108.204	97.0516	106.626	104.463	116.56	108.481	106.925	87.671	111.08	89.0054	114.483	105.421	92.0258	115.4	105.647	115.993	92.1302	105.485
rat14	F	combination	2.5	mL/kg	AP	65.9847	91.1006	122.484	100.602	107.753	112.076	100	120.742	77.3416	76.8711	76.5086	77.061	78.6823	74.5511	78.1584	85.5562	81.8828	86.3198	100.987	105.335	87.4965	57.1158	93.5105	75.4359	93.7487	104.458
rat15	M	combination	2.5	mL/kg	AP	103.253	91.8599	103.587	116.774	91.8599	92.6657	100	86.3848	85.4049	94.1828	91.8599	103.191	97.9006	102.346	109.733	109.133	112.503	105.229	114.276	129.299	135.19	122.762	125.79	126.524	116.608	75.3425
rat16	M	combination	2.5	mL/kg	AP	100.956	103.1	110.016	79.9865	106.612	99.3302	100	96.1482	91.0475	80.4821	93.3356	112.957	101.191	108.835	100.072	105.284	109.584	140.117	122.759	126.104	126.813	126.999	114.877	119.953	109.233	111.688
rat18	M	combination	2.5	mL/kg	AP	90.4882	110.756	88.6261	90.5444	109.143	110.442	100	124.845	151.886	127.516	143.227	140.073	137.917	148.451	146.21	149.26	155.284	162.816	164.598	166.195	118.743	142.259	146.834	146.923	151.395	133.18
rat19	M	combination	2.5	mL/kg	AP	89.7277	93.9879	100.379	108.276	107.76	99.8684	100	70.8885	87.4326	97.8619	104.966	107.75	114.314	119.406	121.684	89.4604	102.999	97.885	110.205	98.7435	110.982	102.326	100.342	115.957	109.234	114.212
rat20	M	combination	2.5	mL/kg	AP	103.967	82.8613	114.322	111.678	97.6602	89.5114	100	96.9669	88.2827	82.3591	102.646	77.5847	78.5762	108.385	115.48	124.941	106.911	122.735	133.58	95.174	86.7432	84.9367	113.907	129.015	102.023	106.763
rat21	M	combination	2.5	mL/kg	AP	100.339	101.785	93.6674	110.491	93.6914	100.027	100	102.625	104.935	90.8875	121.088	126.139	108.56	129.08	101.364	99.9375	116.198	127.179	127.002	97.5762	112.162	107.91	128.069	129.987	102.648	103.406
rat22	M	combination	2.5	mL/kg	AP	86.2207	99.6805	100.184	89.327	109.382	115.207	100	136.965	130.135	126.208	97.74	132.193	103.492	101.965	130.221	125.311	115.408	115.187	137.486	160.049	92.853	102.189	104.687	121.717	125.643	125.121
rat23	M	combination	2.5	mL/kg	AP	101.941	81.876	102.884	93.8125	110.55	108.936	100	102.56	139.716	159.395	100.23	92.5956	95.5697	93.5843	113.518	117.585	110.808	111.452	105.83	146.937	116.754	97.1098	94.7932	181.012	105.806	104.224
rat24	M	combination	2.5	mL/kg	AP	95.6198	109.732	99.3183	96.5322	95.5155	103.283	100	91.2065	91.8362	99.0885	126.314	93.2413	106.997	119.992	116.845	123.813	130.266	81.6479	99.468	93.8379	100.491	123.564	121.984	122.488	124.959	124.959
RAW DATA
subj	sex	drug	dose	unit	measure	cpu_date	-30	-25	-20	-15	-10	-5	AVG BL	DRUG	5	10	15	20	25	30	35	40	45	50	55	60	65	70	75	80	85	90
rat01	F	water	2.5	mL/kg	(Te/RT)-1	2023-01-30	0.371287	0.342529	0.457627	0.373684	0.470588	0.468085	0.413967	0.378641	0.495726	0.400531	0.459184	0.440678	0.411458	0.396226	0.40051	0.448276	0.331197	0.437984	0.425926	0.400552	0.59009	0.398176	0.371648	0.355263	0.461279	0.506803
rat02	F	water	2.5	ml/kg	(Te/RT)-1	2023-02-20	0.359937	0.509061	0.348172	0.582524	0.5154	0.448276	0.460562	0.456359	0.53268	0.517832	0.406393	0.434343	0.493421	0.476571	0.637184	0.41087	0.397906	0.372188	0.416938	0.576633	0.493182	0.666667	0.472779	0.554331	0.736052	0.425974
rat03	F	water	2.5	ml/kg	(Te/RT)-1	2023-02-13	0.323944	0.420091	0.393258	0.395577	0.345029	0.373418	0.37522	0.363128	0.334694	0.348416	0.452381	0.323699	0.504348	0.397129	0.456693	0.533835	0.487102	0.489583	0.395257	0.452941	0.401042	0.538462	0.44723	0.488771	0.546326	0.692453
rat04	F	water	2.5	ml/kg	(Te/RT)-1	2023-02-06	0.465517	0.39779	0.44586	0.376443	0.398374	0.435714	0.41995	0.45	0.537313	0.488215	0.491124	0.462349	0.562905	0.600318	0.561873	0.575163	0.711165	0.469136	0.485135	0.543785	0.601533	0.547893	0.538843	0.551495	0.5573	0.5573
rat05	F	water	2.5	mL/kg	(Te/RT)-1	2023-01-30	0.347639	0.463768	0.434555	0.404145	0.340591	0.444444	0.405857	0.459364	0.341121	0.434028	0.332085	0.4	0.361217	0.414791	0.409091	0.362712	0.348748	0.289389	0.311765	0.294355	0.363744	0.663866	0.369478	0.29132	0.3	0.302111
rat06	F	water	2.5	ml/kg	(Te/RT)-1	2023-02-20	0.348039	0.292683	0.297778	0.262887	0.404639	0.479508	0.347589	0.444444	0.431373	0.353191	0.428571	0.422175	0.496718	0.452703	0.418719	0.375546	0.360324	0.413043	0.503704	0.535971	0.492773	0.451872	0.451613	0.552941	0.442724	0.495146
rat08	F	water	2.5	ml/kg	(Te/RT)-1	2023-02-06	0.382664	0.439604	0.527311	0.366133	0.440771	0.487288	0.440628	0.341404	0.386095	0.453875	0.440781	0.528671	0.369231	0.414286	0.466667	0.49026	0.483307	0.503268	0.474063	0.512676	0.681159	0.383886	0.532915	0.491018	0.551195	0.53125
rat09	F	water	2.5	mL/kg	(Te/RT)-1	2023-01-30	0.419672	0.393939	0.428571	0.42246	0.518672	0.478689	0.443667	0.488038	0.432624	0.49375	0.415617	0.463687	0.410628	0.526502	0.349462	0.397476	0.359338	0.468085	0.463519	0.534615	0.4125	0.488506	0.458599	0.323944	0.503067	0.478469
rat10	F	water	2.5	ml/kg	(Te/RT)-1	2023-02-20	0.388	0.347458	0.525114	0.558442	0.362745	0.517766	0.449921	0.492308	0.413483	0.439506	0.532086	0.496134	0.485255	0.570946	0.347594	0.550512	0.638225	0.545614	0.361314	0.387179	0.304878	0.37782	0.515789	0.561056	0.48072	0.568966
rat11	F	water	2.5	ml/kg	(Te/RT)-1	2023-02-13	0.579937	0.402556	0.450116	0.481308	0.382199	0.464407	0.460087	0.403785	0.409524	0.564797	0.501299	0.276995	0.388175	0.502193	0.519164	0.502793	0.487671	0.423313	0.373563	0.403042	0.368973	0.488294	0.408805	0.477504	0.458108	0.541528
rat12	F	water	2.5	ml/kg	(Te/RT)-1	2023-02-06	0.438356	0.477876	0.375	0.471545	0.459854	0.454545	0.446196	0.428	0.46395	0.415966	0.514286	0.389671	0.345506	0.366197	0.439597	0.429487	0.415948	0.517073	0.478788	0.327434	0.474453	0.330233	0.353535	0.352423	0.472767	0.485577
rat14	F	water	2.5	ml/kg	(Te/RT)-1	2023-02-21	0.449198	0.263598	0.333333	0.274131	0.298077	0.458904	0.346207	0.439516	0.310502	0.297101	0.364356	0.28385	0.274262	0.303327	0.33812	0.369176	0.344671	0.459799	0.505564	0.390374	0.33105	0.293532	0.394137	0.48	0.460621	0.425163
rat15	M	water	2.5	ml/kg	(Te/RT)-1	2023-02-14	0.465201	0.460317	0.438462	0.487342	0.645902	0.623377	0.5201	0.473214	0.445312	0.429487	0.567073	0.639053	0.379562	0.522013	0.613497	0.603659	0.590643	0.666667	0.548571	0.553672	0.588571	0.630952	0.640719	0.741497	0.72561	0.721739
rat16	M	water	2.5	ml/kg	(Te/RT)-1	2023-02-07	0.534351	0.435606	0.369458	0.416058	0.471429	0.497041	0.453991	0.480263	0.442177	0.387931	0.513072	0.44058	0.483333	0.393939	0.436567	0.576233	0.538462	0.467354	0.555556	0.57767	0.559494	0.550847	0.579268	0.560847	0.546341	0.555556
rat18	M	water	2.5	ml/kg	(Te/RT)-1	2023-02-21	0.389831	0.451193	0.435294	0.367713	0.368159	0.39083	0.400503	0.422741	0.494845	0.409302	0.414938	0.579832	0.604743	0.59507	0.738589	0.442379	0.48227	0.461818	0.5033	0.514815	0.474522	0.483516	0.507246	0.422383	0.445783	0.396088
rat19	M	water	2.5	ml/kg	(Te/RT)-1	2023-02-14	0.402913	0.301149	0.37092	0.378022	0.392655	0.48227	0.387988	0.437037	0.30659	0.293785	0.45679	0.39777	0.39039	0.480858	0.670103	0.336066	0.512397	0.470588	0.448529	0.490066	0.466877	0.456583	0.465492	0.534181	0.499174	0.49
rat20	M	water	2.5	ml/kg	(Te/RT)-1	2023-02-07	0.543478	0.545752	0.545455	0.613546	0.543478	0.373626	0.527556	0.362205	0.461017	0.423333	0.593525	0.465849	0.599602	0.597656	0.58567	0.696429	0.529968	0.52381	0.65311	0.565445	0.459559	0.466087	0.561475	0.558621	0.675234	0.532319
rat21	M	water	2.5	ml/kg	(Te/RT)-1	2023-01-31	0.425197	0.462687	0.45	0.5	0.496241	0.47619	0.468386	0.448148	0.426036	0.444785	0.467836	0.470423	0.428986	0.453659	0.569832	0.460317	0.438849	0.464865	0.490909	0.507692	0.504902	0.5	0.436842	0.41092	0.409326	0.455056
rat22	M	water	2.5	ml/kg	(Te/RT)-1	2023-02-21	0.483709	0.491228	0.428571	0.55102	0.416667	0.520305	0.481917	0.496753	0.423469	0.425339	0.519833	0.552174	0.586134	0.663462	0.512146	0.581749	0.542373	0.503717	0.617647	0.48374	0.482143	0.533937	0.549061	0.436047	0.418667	0.394737
rat23	M	water	2.5	ml/kg	(Te/RT)-1	2023-02-14	0.36214	0.39206	0.318681	0.388268	0.39313	0.394834	0.374852	0.447712	0.36	0.433014	0.566879	0.41623	0.467857	0.505766	0.472175	0.479245	0.495826	0.479751	0.440945	0.55	0.57931	0.473958	0.4	0.427948	0.477564	0.442737
rat24	M	water	2.5	ml/kg	(Te/RT)-1	2023-02-07	0.316129	0.273529	0.385604	0.373563	0.444444	0.434783	0.371342	0.495146	0.439759	0.406897	0.639752	0.350829	0.457786	0.421488	0.342246	0.384181	0.342205	0.403189	0.47619	0.451178	0.598272	0.406897	0.461538	0.457317	0.517442	0.532075
rat01	F	fentanyl	3	ug/kg	(Te/RT)-1	2023-02-06	0.329815	0.397924	0.345679	0.303665	0.312195	0.336788	0.337678	0.401163	0.370466	0.54321	0.296552	0.257996	0.436508	0.40796	0.471503	0.475379	0.448387	0.442478	0.420561	0.330211	0.40107	0.433604	0.443478	0.430079	0.503623	0.387424
rat02	F	fentanyl	3	ug/kg	(Te/RT)-1	2023-01-30	0.398148	0.502128	0.442222	0.414634	0.523256	0.482759	0.460524	0.439462	0.497373	0.596581	0.498507	0.386364	0.480114	0.55095	0.468785	0.509642	0.522388	0.486486	0.565657	0.546392	0.495549	0.529412	0.52514	0.585271	0.437333	0.436754
rat03	F	fentanyl	3	ug/kg	(Te/RT)-1	2023-02-20	0.327485	0.192389	0.330275	0.326316	0.356808	0.388889	0.32036	0.490291	0.346633	0.370892	0.40393	0.410042	0.337808	0.392019	0.41387	0.463077	0.371728	0.419355	0.436975	0.504021	0.593443	0.554675	0.515239	0.452736	0.485106	0.511029
rat04	F	fentanyl	3	ug/kg	(Te/RT)-1	2023-02-13	0.466463	0.385915	0.372449	0.400716	0.439024	0.440559	0.417521	0.42998	0.509317	0.396011	0.42233	0.517857	0.586207	0.600707	0.658203	0.528814	0.543582	0.595588	0.496933	0.53169	0.539877	0.556474	0.546154	0.516461	0.491429	0.540765
rat05	F	fentanyl	3	ug/kg	(Te/RT)-1	2023-02-06	0.306701	0.322129	0.416413	0.364706	0.395349	0.4	0.36755	0.455056	0.489691	0.522911	0.506667	0.328571	0.362857	0.419271	0.381766	0.477366	0.501462	0.371429	0.429333	0.408654	0.407925	0.393939	0.525168	0.367537	0.450065	0.420398
rat06	F	fentanyl	3	ug/kg	(Te/RT)-1	2023-01-30	0.435294	0.554795	0.487889	0.483776	0.359524	0.35061	0.445315	0.400585	0.470588	0.427273	0.481735	0.444156	0.501222	0.465649	0.462604	0.496622	0.410138	0.416546	0.425384	0.370536	0.491289	0.482574	0.445698	0.395755	0.450151	0.456311
rat08	F	fentanyl	3	ug/kg	(Te/RT)-1	2023-02-13	0.526667	0.613718	0.509565	0.525368	0.514706	0.444444	0.522411	0.423841	0.435574	0.535211	0.5	0.478979	0.636833	0.528455	0.463415	0.481426	0.628676	0.479651	0.494881	0.491018	0.49505	0.568627	0.522388	0.488818	0.515478	0.74537
rat09	F	fentanyl	3	ug/kg	(Te/RT)-1	2023-02-06	0.406667	0.415094	0.511785	0.301449	0.494662	0.491597	0.436876	0.51938	0.463768	0.291667	0.457413	0.543651	0.375796	0.409091	0.355263	0.422078	0.401709	0.518519	0.405213	0.364444	0.457627	0.435754	0.420732	0.432024	0.358209	0.446429
rat10	F	fentanyl	3	ug/kg	(Te/RT)-1	2023-01-30	0.414894	0.367965	0.45098	0.299451	0.25	0.528169	0.385243	0.458781	0.483483	0.409091	0.52518	0.544554	0.239741	0.408776	0.315315	0.483986	0.521583	0.543554	0.519164	0.358696	0.457143	0.349127	0.370079	0.420513	0.422078	0.560068
rat11	F	fentanyl	3	ug/kg	(Te/RT)-1	2023-02-20	0.411494	0.521739	0.420354	0.413793	0.442379	0.464912	0.445779	0.545455	0.553991	0.490683	0.528384	0.479657	0.449132	0.482759	0.604618	0.581955	0.45	0.428571	0.497854	0.409449	0.491667	0.525862	0.528358	0.524476	0.456026	0.55625
rat12	F	fentanyl	3	ug/kg	(Te/RT)-1	2023-02-13	0.411765	0.453901	0.398876	0.421053	0.492683	0.436441	0.435786	0.4	0.29718	0.461538	0.501639	0.556569	0.505017	0.534545	0.247788	0.503623	0.437838	0.461255	0.516995	0.485106	0.488095	0.606061	0.75	0.563707	0.455516	0.51495
rat14	F	fentanyl	3	ug/kg	(Te/RT)-1	2023-01-31	0.293447	0.531034	0.311111	0.5	0.50365	0.478927	0.436362	0.547619	0.494774	0.367021	0.521595	0.319588	0.358025	0.393258	0.351044	0.444	0.456954	0.456311	0.431937	0.47546	0.727862	0.429012	0.51773	0.537037	0.521886	0.574297
rat15	M	fentanyl	3	ug/kg	(Te/RT)-1	2023-02-21	0.421348	0.460227	0.449591	0.465839	0.383249	0.431373	0.435271	0.563291	0.437888	0.44385	0.41691	0.473118	0.446809	0.372093	0.473958	0.424084	0.494475	0.564356	0.625	0.615721	0.621514	0.757991	0.689956	0.699519	0.766827	0.819672
rat16	M	fentanyl	3	ug/kg	(Te/RT)-1	2023-02-14	0.437037	0.526923	0.408	0.458167	0.508333	0.455072	0.465589	0.506667	0.5	0.417476	0.465753	0.514793	0.537594	0.461538	0.531049	0.476703	0.605948	0.540984	0.525229	0.573013	0.524528	0.603774	0.71393	0.602459	0.642241	0.524715
rat18	M	fentanyl	3	ug/kg	(Te/RT)-1	2023-01-31	0.419525	0.382353	0.333333	0.404255	0.395522	0.38141	0.386067	0.358289	0.380711	0.417085	0.354167	0.37037	0.336842	0.402299	0.353982	0.456376	0.422857	0.412346	0.502783	0.501887	0.530864	0.373626	0.462428	0.642241	0.626204	0.665948
rat19	M	fentanyl	3	ug/kg	(Te/RT)-1	2023-02-21	0.457859	0.432624	0.336918	0.412811	0.391667	0.541436	0.428886	0.493151	0.486301	0.441472	0.4	0.40613	0.423077	0.370518	0.491589	0.541009	0.691406	0.495601	0.497222	0.601399	0.70674	0.565517	0.429799	0.478648	0.5632	0.596364
rat20	M	fentanyl	3	ug/kg	(Te/RT)-1	2023-02-14	0.368889	0.387833	0.339768	0.5125	0.505447	0.453039	0.427913	0.446809	0.260163	0.512129	0.466919	0.442149	0.531532	0.554577	0.623636	0.659091	0.715415	0.690909	0.4625	0.5625	0.672566	0.612903	0.506309	0.636187	0.744635	0.744635
rat21	M	fentanyl	3	ug/kg	(Te/RT)-1	2023-02-07	0.436364	0.411111	0.527331	0.441341	0.410526	0.501433	0.454684	0.495652	0.40407	0.448925	0.417526	0.478947	0.55814	0.452381	0.47619	0.605381	0.542373	0.459459	0.509259	0.526066	0.470032	0.385	0.490196	0.529158	0.575342	0.5
rat22	M	fentanyl	3	ug/kg	(Te/RT)-1	2023-01-31	0.510204	0.421429	0.472973	0.485401	0.50303	0.507576	0.483436	0.448276	0.467836	0.432836	0.474093	0.533333	0.534653	0.578544	0.446886	0.478261	0.633094	0.527363	0.551546	0.575397	0.517766	0.52549	0.463855	0.528846	0.461538	0.542857
rat23	M	fentanyl	3	ug/kg	(Te/RT)-1	2023-02-21	0.391304	0.385714	0.39738	0.38817	0.380403	0.414966	0.39299	0.463277	0.361905	0.451448	0.351456	0.419608	0.309804	0.348361	0.324786	0.486577	0.496732	0.558065	0.544073	0.412879	0.379121	0.396373	0.407631	0.4	0.370079	0.349153
rat24	M	fentanyl	3	ug/kg	(Te/RT)-1	2023-02-14	0.421348	0.420408	0.373134	0.495455	0.439716	0.388889	0.423158	0.462857	0.425824	0.449664	0.392361	0.428571	0.43299	0.389937	0.527197	0.378698	0.466368	0.485866	0.400415	0.440154	0.495845	0.408	0.463415	0.489583	0.284553	0.336788
rat01	F	ethanol	0.6	g/kg	(Te/RT)-1	2023-02-13	0.310526	0.36891	0.375	0.382979	0.387424	0.357143	0.363664	0.41688	0.493888	0.528369	0.417391	0.409884	0.355014	0.4	0.395238	0.415902	0.365079	0.404891	0.3257	0.403694	0.433673	0.399516	0.360104	0.38177	0.59434	0.425361
rat02	F	ethanol	0.6	g/kg	(Te/RT)-1	2023-02-06	0.453888	0.524793	0.417004	0.459615	0.471698	0.465909	0.465485	0.538462	0.533898	0.464286	0.502857	0.343696	0.52356	0.491841	0.427885	0.301418	0.424242	0.467321	0.5104	0.767773	0.656076	0.656076	0.544379	0.608761	0.556548	0.504011
rat03	F	ethanol	0.6	g/kg	(Te/RT)-1	2023-01-30	0.429379	0.380435	0.331707	0.274788	0.441558	0.362319	0.370031	0.447853	0.529148	0.441624	0.481336	0.538793	0.541414	0.530992	0.479532	0.482014	0.562724	0.496644	0.539033	0.417989	0.491228	0.512545	0.608541	0.518519	0.544521	0.52669
rat04	F	ethanol	0.6	g/kg	(Te/RT)-1	2023-02-20	0.410256	0.326633	0.384314	0.45614	0.494845	0.467949	0.423356	0.476636	0.372973	0.378788	0.44837	0.476959	0.50463	0.462903	0.474576	0.540717	0.593846	0.552632	0.574713	0.5313	0.537736	0.463855	0.497159	0.470588	0.744898	0.548387
rat05	F	ethanol	0.6	g/kg	(Te/RT)-1	2023-02-13	0.435754	0.413462	0.389831	0.406114	0.409222	0.542923	0.432884	0.385714	0.365385	0.33195	0.365019	0.363636	0.291457	0.324859	0.442029	0.278378	0.307692	0.417533	0.385852	0.281207	0.335013	0.411215	0.335286	0.369048	0.367742	0.361143
rat06	F	ethanol	0.6	g/kg	(Te/RT)-1	2023-02-06	0.522293	0.389189	0.52	0.371968	0.393204	0.45045	0.441184	0.413333	0.468635	0.483025	0.452381	0.450839	0.460123	0.457249	0.541667	0.625581	0.546256	0.515679	0.581921	0.402899	0.5	0.477477	0.569892	0.536471	0.426573	0.36
rat08	F	ethanol	0.6	g/kg	(Te/RT)-1	2023-02-20	0.48951	0.260647	0.316364	0.3663	0.413043	0.405172	0.375173	0.463127	0.401929	0.419811	0.463158	0.423369	0.489164	0.478528	0.473577	0.471582	0.512648	0.532062	0.417004	0.442149	0.501484	0.458333	0.575188	0.372014	0.431373	0.538889
rat09	F	ethanol	0.6	g/kg	(Te/RT)-1	2023-02-13	0.483871	0.493007	0.418919	0.4	0.4	0.446154	0.440325	0.438735	0.456674	0.515971	0.552727	0.423188	0.524116	0.481481	0.449132	0.532062	0.511551	0.556338	0.537313	0.547445	0.648649	0.514493	0.490196	0.494505	0.497731	0.58046
rat10	F	ethanol	0.6	g/kg	(Te/RT)-1	2023-02-06	0.394737	0.42	0.299451	0.427419	0.394191	0.46063	0.399405	0.473684	0.37435	0.376417	0.432787	0.505576	0.555556	0.398907	0.413174	0.493243	0.49635	0.584746	0.561338	0.535714	0.602564	0.484553	0.560784	0.638051	0.364198	0.38
rat11	F	ethanol	0.6	g/kg	(Te/RT)-1	2023-01-30	0.340611	0.46	0.398571	0.337143	0.55	0.491228	0.429592	0.42487	0.378641	0.540146	0.606977	0.612903	0.621495	0.395954	0.486486	0.460396	0.575646	0.564	0.555556	0.57563	0.689655	0.445221	0.422886	0.46114	0.295989	0.519403
rat12	F	ethanol	0.6	g/kg	(Te/RT)-1	2023-02-20	0.381215	0.450467	0.4294	0.382716	0.445161	0.432203	0.420194	0.435233	0.551136	0.494475	0.45641	0.516588	0.502538	0.449074	0.570312	0.486928	0.515789	0.539427	0.446058	0.477273	0.434483	0.479853	0.476	0.470968	0.510703	0.429984
rat14	F	ethanol	0.6	g/kg	(Te/RT)-1	2023-02-07	0.459459	0.400749	0.504132	0.443114	0.42233	0.501859	0.455274	0.541284	0.394737	0.319635	0.31992	0.414439	0.35023	0.354478	0.552288	0.408313	0.439394	0.47099	0.495726	0.490323	0.430939	0.373626	0.494152	0.539216	0.654618	0.525974
rat15	M	ethanol	0.6	g/kg	(Te/RT)-1	2023-01-31	0.582979	0.557864	0.439103	0.588235	0.547988	0.528958	0.540854	0.538043	0.480938	0.587719	0.52	0.607955	0.639785	0.698297	0.624413	0.682464	0.69802	0.70936	0.761194	0.73516	0.72796	0.71734	0.563025	0.637168	0.679198	0.615023
rat16	M	ethanol	0.6	g/kg	(Te/RT)-1	2023-02-21	0.606299	0.471042	0.5	0.368675	0.439306	0.4375	0.47047	0.383886	0.388	0.380952	0.465863	0.527163	0.449612	0.541339	0.502868	0.449102	0.542254	0.431718	0.534615	0.54	0.488506	0.52459	0.523404	0.7	0.440454	0.513761
rat18	M	ethanol	0.6	g/kg	(Te/RT)-1	2023-02-07	0.44523	0.431818	0.423529	0.47235	0.550201	0.633803	0.492822	0.43	0.411255	0.405797	0.480519	0.540084	0.544681	0.587983	0.592742	0.586957	0.510417	0.541667	0.579832	0.588983	0.549356	0.70098	0.475248	0.473913	0.54955	0.504673
rat19	M	ethanol	0.6	g/kg	(Te/RT)-1	2023-01-31	0.458647	0.437931	0.371134	0.426357	0.390625	0.5	0.430782	0.531792	0.505155	0.507937	0.544715	0.522167	0.587065	0.61194	0.598039	0.625	0.578534	0.477099	0.513043	0.464968	0.47973	0.418182	0.493617	0.560538	0.538803	0.714286
rat20	M	ethanol	0.6	g/kg	(Te/RT)-1	2023-02-21	0.485822	0.537361	0.473684	0.501779	0.541045	0.387187	0.487813	0.328358	0.5	0.536688	0.485849	0.593361	0.495652	0.492	0.475806	0.573308	0.504505	0.443478	0.538813	0.533199	0.566731	0.520913	0.598309	0.613333	0.475983	0.55364
rat21	M	ethanol	0.6	g/kg	(Te/RT)-1	2023-02-14	0.457478	0.495074	0.573394	0.583333	0.42328	0.533113	0.510945	0.472603	0.501639	0.600559	0.531707	0.577114	0.541063	0.428571	0.514286	0.569948	0.664804	0.621827	0.418136	0.438395	0.552239	0.620192	0.677249	0.58794	0.479058	0.453172
rat22	M	ethanol	0.6	g/kg	(Te/RT)-1	2023-02-07	0.427215	0.432836	0.55814	0.482323	0.530233	0.452703	0.480575	0.688406	0.573086	0.551724	0.600917	0.555305	0.481153	0.563559	0.409574	0.561331	0.587814	0.53626	0.585938	0.541748	0.650206	0.49115	0.539906	0.590164	0.721604	0.508704
rat23	M	ethanol	0.6	g/kg	(Te/RT)-1	2023-01-31	0.495082	0.470874	0.515306	0.373626	0.315534	0.351852	0.420379	0.476471	0.45098	0.518349	0.394737	0.477178	0.461394	0.407942	0.438776	0.44358	0.526923	0.481343	0.520833	0.514894	0.557778	0.507463	0.417323	0.404255	0.411552	0.475524
rat24	M	ethanol	0.6	g/kg	(Te/RT)-1	2023-02-21	0.497041	0.474074	0.302083	0.40553	0.46	0.432836	0.428594	0.461538	0.345679	0.356828	0.401515	0.417431	0.393855	0.452991	0.470472	0.41048	0.442797	0.467577	0.449456	0.341232	0.421875	0.39909	0.360577	0.429936	0.3875	0.3875
rat01	F	combination	2.5	mL/kg	(Te/RT)-1	2023-02-20	0.362745	0.364224	0.375	0.400901	0.339246	0.422803	0.377487	0.29981	0.360684	0.375796	0.349862	0.324201	0.4	0.382838	0.334821	0.415335	0.340524	0.446097	0.393086	0.535398	0.388889	0.288462	0.342391	0.393557	0.518591	0.337731
rat02	F	combination	2.5	mL/kg	(Te/RT)-1	2023-02-14	0.425455	0.433022	0.373134	0.428058	0.414027	0.418919	0.415436	0.396181	0.485342	0.466667	0.475827	0.35	0.503788	0.556402	0.53836	0.496164	0.68207	0.489744	0.496855	0.416667	0.460064	0.415677	0.634241	0.545455	0.442605	0.482051
rat03	F	combination	2.5	mL/kg	(Te/RT)-1	2023-02-06	0.361963	0.338542	0.348485	0.38835	0.460751	0.395639	0.382288	0.464088	0.523596	0.427807	0.467005	0.463542	0.501818	0.641129	0.356021	0.490909	0.504798	0.508306	0.543624	0.489465	0.501695	0.561485	0.647887	0.52669	0.543919	0.644628
rat04	F	combination	2.5	mL/kg	(Te/RT)-1	2023-01-30	0.426724	0.518828	0.410072	0.459318	0.392491	0.384106	0.431923	0.509589	0.544747	0.51506	0.538961	0.497143	0.529167	0.56427	0.550725	0.55	0.646288	0.510135	0.512456	0.546099	0.569288	0.550186	0.562738	0.580392	0.5	0.5
rat05	F	combination	2.5	mL/kg	(Te/RT)-1	2023-02-20	0.408163	0.405	0.334951	0.409639	0.254464	0.411111	0.370555	0.380042	0.327628	0.246546	0.349593	0.391667	0.282774	0.300847	0.414248	0.470167	0.528986	0.386831	0.293447	0.4	0.381295	0.40048	0.400978	0.358166	0.420655	0.410995
rat06	F	combination	2.5	mL/kg	(Te/RT)-1	2023-02-13	0.309417	0.342857	0.34878	0.440233	0.501832	0.564103	0.41787	0.508021	0.496324	0.524207	0.46798	0.550781	0.46087	0.527048	0.453704	0.471154	0.494983	0.44373	0.445277	0.632558	0.5	0.511416	0.507937	0.519126	0.48505	0.440629
rat08	F	combination	2.5	mL/kg	(Te/RT)-1	2023-01-30	0.405263	0.283981	0.399015	0.489091	0.614173	0.431579	0.437184	0.406433	0.455357	0.453659	0.480198	0.41954	0.473958	0.511628	0.369048	0.375661	0.388571	0.483709	0.402439	0.442177	0.44186	0.425703	0.518847	0.442353	0.506787	0.348
rat09	F	combination	2.5	mL/kg	(Te/RT)-1	2023-02-20	0.45	0.62543	0.516129	0.357477	0.48855	0.463843	0.483571	0.434685	0.464286	0.560284	0.5	0.532663	0.510264	0.406176	0.454545	0.517707	0.470508	0.428191	0.676856	0.321101	0.407216	0.479779	0.487952	0.536364	0.598413	0.493007
rat10	F	combination	2.5	mL/kg	(Te/RT)-1	2023-02-13	0.365217	0.516605	0.389752	0.265912	0.566343	0.353801	0.409605	0.364458	0.441964	0.378453	0.557093	0.508993	0.487842	0.502857	0.427632	0.427835	0.5625	0.536765	0.57189	0.537879	0.640777	0.344828	0.366197	0.224806	0.40625	0.391429
rat11	F	combination	2.5	mL/kg	(Te/RT)-1	2023-02-06	0.35625	0.542484	0.421622	0.373134	0.38342	0.392765	0.411612	0.377399	0.333333	0.372881	0.325203	0.403323	0.47352	0.333333	0.453704	0.388889	0.489521	0.448171	0.333333	0.385744	0.413907	0.442771	0.387566	0.320755	0.361702	0.340081
rat12	F	combination	2.5	mL/kg	(Te/RT)-1	2023-01-30	0.482301	0.494382	0.461187	0.384615	0.483221	0.409483	0.452532	0.517123	0.489655	0.439189	0.482517	0.472727	0.527473	0.490909	0.483871	0.396739	0.502674	0.402778	0.518072	0.477064	0.416446	0.522222	0.478088	0.524904	0.416918	0.477352
rat14	F	combination	2.5	mL/kg	(Te/RT)-1	2023-02-13	0.28882	0.398754	0.536122	0.440341	0.471642	0.490566	0.437707	0.528497	0.33853	0.336471	0.334884	0.337302	0.344398	0.326316	0.342105	0.374486	0.358407	0.377828	0.442029	0.461059	0.382979	0.25	0.409302	0.330189	0.410345	0.457219
rat15	M	combination	2.5	mL/kg	(Te/RT)-1	2023-02-27	0.562016	0.5	0.56383	0.635611	0.5	0.504386	0.544307	0.470199	0.464865	0.512644	0.5	0.561674	0.53288	0.557078	0.597285	0.594017	0.61236	0.57277	0.62201	0.703782	0.735849	0.668203	0.684685	0.688679	0.634703	0.410095
rat16	M	combination	2.5	mL/kg	(Te/RT)-1	2023-01-31	0.4875	0.497854	0.53125	0.386243	0.514815	0.479651	0.482886	0.464286	0.439655	0.388636	0.450704	0.545455	0.488636	0.525547	0.483235	0.508403	0.529167	0.676606	0.592784	0.608939	0.61236	0.61326	0.554726	0.579235	0.527473	0.539326
rat18	M	combination	2.5	mL/kg	(Te/RT)-1	2023-02-14	0.331633	0.405914	0.324808	0.331839	0.4	0.404762	0.366493	0.457547	0.55665	0.467337	0.524917	0.513359	0.505455	0.544061	0.535849	0.547025	0.569106	0.596708	0.603239	0.609091	0.435185	0.521368	0.538136	0.538462	0.554852	0.488095
rat19	M	combination	2.5	mL/kg	(Te/RT)-1	2023-02-07	0.452328	0.473804	0.506024	0.545833	0.543233	0.503448	0.504112	0.357357	0.440758	0.493333	0.529148	0.543182	0.576271	0.601942	0.613426	0.45098	0.519231	0.49345	0.555556	0.497778	0.559471	0.515837	0.505837	0.584551	0.550661	0.575758
rat20	M	combination	2.5	mL/kg	(Te/RT)-1	2023-01-31	0.530837	0.423077	0.58371	0.570213	0.498638	0.457031	0.510584	0.495098	0.450758	0.420513	0.524096	0.396135	0.401198	0.553398	0.589623	0.637931	0.545872	0.626667	0.682039	0.485944	0.442897	0.433673	0.58159	0.65873	0.520913	0.545113
rat21	M	combination	2.5	mL/kg	(Te/RT)-1	2023-02-21	0.42735	0.433511	0.398936	0.470588	0.399038	0.42602	0.425907	0.437086	0.446927	0.387097	0.515723	0.537234	0.462366	0.549763	0.431718	0.425641	0.494898	0.541667	0.540909	0.415584	0.477707	0.459596	0.545455	0.553623	0.437186	0.440415
rat22	M	combination	2.5	mL/kg	(Te/RT)-1	2023-02-14	0.371429	0.429412	0.431579	0.38481	0.471204	0.496296	0.430788	0.590028	0.560606	0.543689	0.421053	0.569472	0.445833	0.439252	0.560976	0.539823	0.497164	0.496212	0.592275	0.689474	0.4	0.440217	0.45098	0.524345	0.541254	0.539007
rat23	M	combination	2.5	mL/kg	(Te/RT)-1	2023-02-07	0.409836	0.329167	0.413625	0.377155	0.444444	0.437956	0.402031	0.412322	0.561702	0.640816	0.402954	0.372263	0.38422	0.376238	0.456376	0.472727	0.445483	0.448071	0.42547	0.590734	0.469388	0.390411	0.381098	0.727723	0.425373	0.419014
rat24	M	combination	2.5	mL/kg	(Te/RT)-1	2023-01-31	0.396774	0.455331	0.412121	0.40056	0.396341	0.428571	0.41495	0.378462	0.381074	0.411168	0.524138	0.386905	0.443983	0.497908	0.484848	0.513761	0.540541	0.338798	0.412742	0.389381	0.416988	0.512727	0.506173	0.508264	0.518519	0.518519

## Sheet: Exp. 4a - MV
subj	sex	drug	dose	unit	measure	-30	-25	-20	-15	-10	BL AVG	FTN+EtOH	NLX	5	10	15	20	25	30	35	40	45	50	55	60	65	70	75	80	85	90
rat02	F	naloxone	0	ug/kg	MV_ml	140.455	71.3916	71.3916	83.8076	132.954	100	36.7305	62.0797	98.2928	120.021	79.1516	90.5329	80.7036	76.5649	80.4449	69.3223	70.8743	69.0636	63.1143	63.6317	61.045	57.941	59.493	60.7863	57.4237	57.4237
rat03	F	naloxone	0	ug/kg	MV_ml	118.076	89.6501	79.4461	86.0058	126.822	100	73.6152	87.4636	73.6152	58.309	130.466	122.449	104.227	110.058	117.347	85.277	64.1399	82.3615	63.4111	62.6822	66.3265	66.691	133.382	141.764	108.601	60.4956
rat04	F	naloxone	0	ug/kg	MV_ml	58.9888	110.112	91.573	134.27	105.056	100	88.2022	87.3596	134.27	120.225	115.169	114.045	106.742	126.124	98.8764	96.0674	95.5056	100.562	107.303	97.7528	84.8315	115.169	57.3034	44.9438	39.8876	42.1348
rat05	F	naloxone	0	ug/kg	MV_ml	97.3355	81.838	117.455	107.667	95.7042	100	72.5938	67.9717	162.588	152.257	93.5291	85.9163	86.7319	84.2849	87.5476	84.2849	75.8564	85.3725	109.57	89.1789	102.229	75.0408	91.354	101.686	74.497	76.1283
rat06	F	naloxone	0	ug/kg	MV_ml	77.0906	112.805	75.1307	118.902	116.071	100	53.7892	83.1882	80.5749	81.6638	69.9042	64.8955	84.7125	87.108	83.1882	93.6411	103.223	76.2195	76.2195	78.8328	85.5836	73.1707	73.6063	76.2195	71.8641	84.9303
rat08	F	naloxone	0	ug/kg	MV_ml	55.7656	112.791	127.284	103.34	100.819	100	87.5866	64.9023	142.407	102.079	107.12	81.2854	114.367	92.3125	58.9162	57.971	51.6698	92.6276	90.4222	89.477	131.065	88.8469	63.6421	52.9301	61.7517	64.2722
rat09	F	naloxone	0	ug/kg	MV_ml	151.89	103.198	79.2151	77.7616	87.936	100	76.3081	85.7558	75.5814	75.5814	87.936	93.75	93.0233	116.279	184.593	196.948	159.157	87.936	85.0291	77.3983	91.5698	109.012	85.0291	82.1221	111.192	138.808
rat10	F	naloxone	0	ug/kg	MV_ml	106.012	98.8986	98.6691	93.6209	102.799	100	71.5925	85.8192	88.5727	103.717	98.8986	97.9807	93.162	92.2441	72.5103	101.423	98.6691	98.8986	100.505	92.2441	90.8674	48.6462	45.4337	45.4337	97.7513	117.026
rat11	F	naloxone	0	ug/kg	MV_ml	125.444	94.2103	100.559	91.6709	88.1158	100	52.8187	60.4368	112.24	91.417	83.291	59.9289	64.4997	57.8974	48.2478	86.3382	101.32	58.4053	74.1493	52.3108	67.0391	98.0193	82.2753	51.8029	110.97	63.484
rat12	F	naloxone	0	ug/kg	MV_ml	81.3715	96.7247	92.1187	115.148	114.637	100	55.0154	104.913	110.542	109.007	123.849	123.337	131.525	122.825	101.075	85.4657	79.0686	77.0215	66.5302	90.5834	115.916	117.707	114.637	121.29	96.2129	110.542
rat14	M	naloxone	0	ug/kg	MV_ml	124.314	98.2437	86.169	82.876	108.397	100	64.2151	111.416	116.356	187.706	161.636	161.087	141.054	150.933	109.769	86.7179	77.3875	74.0944	72.4479	72.4479	72.9967	92.2064	170.966	98.2437	80.6806	76.5642
rat18	M	naloxone	0	ug/kg	MV_ml	109.229	91.2548	109.748	95.7484	94.02	100	56.3429	85.3785	100.242	72.589	65.6758	75.7	71.2064	61.1822	71.2064	72.7618	63.6018	78.1196	82.6132	62.2191	50.121	43.2077	57.0342	47.3557	47.01	73.9717
rat19	M	naloxone	0	ug/kg	MV_ml	79.0598	134.081	99.8932	82.7991	104.167	100	74.2521	98.2906	131.677	170.673	139.957	120.726	115.919	121.261	91.3462	78.5256	76.3889	76.9231	84.9359	121.795	122.329	106.303	68.9103	69.4444	71.5812	64.1026
rat21	M	naloxone	0	ug/kg	MV_ml	99.108	103.32	111.992	99.6036	85.9762	100	57.9782	123.885	112.488	89.1972	93.1615	94.6482	94.1526	93.1615	82.0119	80.2775	84.7374	65.4113	62.4381	109.019	91.1794	91.1794	91.1794	91.1794	91.1794	91.1794
rat24	M	naloxone	0	ug/kg	MV_ml	89.5669	111.22	90.0591	90.0591	119.094	100	90.0591	148.13	110.728	97.4409	109.744	93.9961	88.5827	77.7559	75.7874	117.618	76.2795	66.9291	75.2953	69.3898	63.4843	101.87	122.539	120.079	90.5512	81.4469
rat21.2	M	naloxone	0	ug/kg	MV_ml	87.4555	129.6	89.0384	103.68	90.2256	100	34.4282	78.7495	76.7709	65.6905	70.4393	93.3914	110.408	117.135	113.178	114.761	115.156	110.21	100.514	84.8833	65.6905	71.4286	87.8512	81.9153	88.6427	56.1931
rat22.2	M	naloxone	0	ug/kg	MV_ml	101.923	110.769	97.3077	92.6923	97.3077	100	42.3077	58.4615	59.6154	96.1538	101.923	97.6923	104.231	88.8462	71.9231	58.8462	55	82.3077	90.7692	89.2308	74.2308	60	59.2308	85.7692	101.923	108.269
rat02	F	naloxone	100	ug/kg	MV_ml	88.2634	85.8779	109.017	91.126	125.716	100	101.622	92.0802	92.0802	75.8588	71.5649	61.5458	53.9122	57.0134	69.4179	72.5191	66.3168	65.6011	66.7939	65.8397	76.0973	72.5191	70.1336	70.6107	60.1145	63.9313
rat03	F	naloxone	100	ug/kg	MV_ml	113.881	86.999	96.2854	99.218	103.617	100	64.0274	102.639	67.4487	52.7859	71.8475	57.6735	64.5161	82.1114	66.4712	46.9208	46.9208	41.5445	46.4321	105.572	109.971	72.825	52.7859	41.7889	33.7243	38.6119
rat04	F	naloxone	100	ug/kg	MV_ml	78.1166	63.1354	105.136	133.226	120.385	100	50.8293	109.149	101.659	69.5559	92.8304	132.691	84.0021	117.175	83.4671	92.0278	96.3082	70.3585	92.5629	78.6517	86.6774	70.8935	121.99	96.8432	62.0653	105.136
rat05	F	naloxone	100	ug/kg	MV_ml	98.3759	88.3991	96.0557	92.8074	124.362	100	104.408	101.392	101.392	76.1021	70.0696	65.8933	72.8538	70.5336	75.6381	77.4942	75.174	79.1183	70.0696	63.5731	70.5336	78.4223	56.1485	67.2854	54.9884	60.3248
rat06	F	naloxone	100	ug/kg	MV_ml	68.8372	110.233	95.5814	106.977	118.372	100	97.4419	73.9535	67.907	100.465	93.4884	77.2093	60	46.0465	42.7907	44.6512	48.8372	49.7674	51.1628	71.6279	75.814	50.6977	47.4419	48.3721	47.4419	48.3721
rat08	F	naloxone	100	ug/kg	MV_ml	94.1526	95.6392	115.956	106.046	88.2061	100	56.9871	119.425	91.6749	78.2953	68.8801	69.8712	69.3756	76.3132	71.8533	73.3399	78.7909	75.8176	69.8712	92.4182	63.9247	74.8266	61.6947	57.9782	59.4648	54.0139
rat09	F	naloxone	100	ug/kg	MV_ml	100.991	86.1255	122.227	98.1595	92.4965	100	51.4394	103.823	85.8896	56.6305	54.2709	61.3497	98.6314	116.446	134.261	120.34	96.2718	74.5635	52.3832	65.361	89.193	62.2935	118.452	125.059	113.025	82.1142
rat10	F	naloxone	100	ug/kg	MV_ml	60.7336	57.727	102.526	139.507	139.507	100	76.368	136.801	136.801	89.5971	101.022	84.7865	75.7667	118.461	115.454	76.6687	136.5	105.833	127.48	147.324	85.9892	59.531	68.2502	54.1191	60.1323	63.7402
rat11	F	naloxone	100	ug/kg	MV_ml	95.1164	92.561	93.4128	102.783	116.127	100	63.3163	136.002	99.3754	95.4003	85.7467	79.5003	72.9699	74.3896	72.686	66.7235	78.3646	70.9824	70.9824	67.5752	60.7609	60.1931	79.5003	61.0449	63.0324	60.7609
rat12	F	naloxone	100	ug/kg	MV_ml	84.3249	86.1355	90.0155	127.263	112.261	100	35.1785	117.434	117.434	104.759	88.9809	91.0502	90.5329	93.6368	93.1195	101.397	92.0848	77.0823	75.0129	76.0476	70.8743	65.701	81.7382	70.357	58.9757	56.9064
rat14	M	naloxone	100	ug/kg	MV_ml	109.382	97.3257	101.271	91.1881	100.833	100	88.1192	98.6409	73.2135	65.3222	66.6374	67.9527	71.2407	59.623	56.1157	53.0469	55.2389	55.6773	65.5414	80.3376	95.1337	69.2679	60.0614	56.5541	53.0469	61.815
rat18	M	naloxone	100	ug/kg	MV_ml	139.535	106.63	95.4973	75.2103	83.1272	100	83.1272	137.556	98.7135	91.044	84.1168	86.5908	83.1272	74.7155	91.044	76.1999	75.7051	80.1583	89.0648	82.1376	78.6739	74.2207	79.6635	79.6635	137.061	137.061
rat19	M	naloxone	100	ug/kg	MV_ml	114.273	80.9982	117.776	90.1926	96.7601	100	77.0578	103.984	82.7496	73.1173	77.9335	88.8792	95.6655	102.452	76.1821	77.9335	81.4361	66.9877	61.7338	59.9825	98.0736	113.398	107.706	104.641	66.1121	51.6637
rat21	M	naloxone	100	ug/kg	MV_ml	79.6655	70.4225	99.912	144.806	105.194	100	69.5423	94.1901	94.1901	89.3486	80.5458	71.3028	68.2218	62.0599	66.4613	70.4225	65.581	113.556	85.3873	62.9401	66.9014	65.581	66.0211	62.5	64.7007	78.3451
rat24	M	naloxone	100	ug/kg	MV_ml	110.088	97.3684	109.211	97.807	85.5263	100	54.8246	93.4211	71.9298	70.614	64.4737	66.6667	64.0351	62.7193	76.7544	66.6667	61.8421	58.7719	60.0877	59.2105	61.4035	61.4035	61.4035	61.4035	61.4035	61.4035
rat21.2	M	naloxone	100	ug/kg	MV_ml	120.993	97.7249	83.2472	80.1448	117.89	100	78.5936	137.539	137.539	137.539	115.305	105.481	93.5884	91.5202	83.2472	91.5202	92.5543	77.0424	79.1107	92.0372	71.3547	103.413	74.4571	74.4571	72.9059	79.1107
rat22.2	M	naloxone	100	ug/kg	MV_ml	116.244	90.9091	87.1833	105.812	99.851	100	54.769	77.8689	77.8689	71.1624	68.5544	68.1818	62.9657	61.4754	57.7496	58.4948	53.6513	58.4948	64.8286	58.8674	56.073	51.9747	49.3666	52.5335	56.2593	85.5067
rat3	F	naloxone	0	ug/kg	MV_ml	92.2222	91.1111	90	91.1111	135.556	100	112.222	106.667	127.778	236.667	212.222	200	192.222	194.444	198.889	193.333	182.222	185.556	181.667	173.333	185.556	191.111	177.778	165.556	131.667	95.5556
rat7	F	naloxone	0	ug/kg	MV_ml	156.977	96.124	63.5659	79.4574	103.876	100	83.3333	78.2946	75.969	132.558	127.132	123.256	124.031	131.008	143.023	102.326	91.4729	94.5736	77.5194	78.2946	79.0698	77.5194	86.0465	71.3178	81.3953	86.8217
rat9	F	naloxone	0	ug/kg	MV_ml	123.737	105.429	77.6515	73.2323	119.949	100	83.9646	87.7525	88.3838	82.702	115.215	140.152	135.101	124.369	123.737	112.689	113.636	97.2222	105.429	110.48	129.419	109.217	122.475	96.5909	70.0758	64.3939
rat2	F	naloxone	0	ug/kg	MV_ml	85.6499	68.3696	121.337	108.941	115.702	100	78.5124	88.6551	76.6341	114.951	117.956	116.454	106.687	84.1473	90.1578	65.3644	78.1367	59.3539	78.1367	74.3802	51.8407	52.592	53.3434	60.1052	121.713	121.713
rat12	F	naloxone	0	ug/kg	MV_ml	95.4802	100	109.04	92.6554	102.825	100	41.8079	79.661	68.3616	54.8023	54.2373	71.7514	79.661	80.791	76.8362	75.7062	71.7514	72.8814	74.0113	70.0565	70.6215	72.8814	73.4463	76.2712	71.7514	74.5763
rat13	F	naloxone	0	ug/kg	MV_ml	97.8189	147.72	78.3212	73.3642	102.776	100	44.9438	64.111	53.536	79.9736	70.7204	83.9392	84.6001	77.9907	92.5314	71.3814	62.1282	75.0165	68.7376	97.8189	93.8533	82.6173	58.1626	46.2657	85.5915	109.716
rat5	F	naloxone	0	ug/kg	MV_ml	110.747	95.1991	88.3797	99.8363	105.837	100	9.27441	99.8363	70.3764	60.5565	58.3742	67.1031	85.1064	75.5592	77.1959	76.3775	79.6508	76.9231	79.6508	77.4686	72.0131	75.2864	68.7398	71.4675	68.7398	73.9225
rat10	M	naloxone	0	ug/kg	MV_ml	109.964	103.281	85.0547	76.5492	125.152	100	139.733	95.3827	91.7375	110.571	134.265	137.91	97.8129	95.3827	97.8129	83.2321	88.6999	74.7266	74.7266	72.904	78.3718	92.6488	87.4848	78.3718	74.7266	72.904
rat11	M	naloxone	0	ug/kg	MV_ml	87.4636	120.262	81.6327	81.6327	129.009	100	91.1079	84.5481	88.9213	84.5481	79.4461	80.1749	96.2099	112.245	111.516	120.991	123.907	138.484	123.178	115.525	98.3965	147.959	146.501	152.332	104.956	91.1079
rat4	M	naloxone	0	ug/kg	MV_ml	83.4299	82.2711	104.867	130.939	98.4936	100	56.7787	74.1599	67.7868	89.2236	115.295	110.371	97.3349	115.295	103.129	89.803	118.192	131.228	94.438	74.1599	63.4415	69.5249	67.2074	88.0649	66.628	64.8899
rat1	M	naloxone	0	ug/kg	MV_ml	111.229	123.411	82.0975	86.3347	96.928	100	6.88559	96.3983	108.581	75.2119	72.5636	76.8008	93.75	92.6907	83.6864	76.536	78.3898	78.9195	69.9153	72.5636	73.6229	72.0339	73.8877	69.9153	70.1801	78.3898
rat6	M	naloxone	0	ug/kg	MV_ml	85	82.5	115	116.25	101.25	100	48.75	63.125	54.375	76.25	100	105.625	107.5	98.125	85.625	82.5	78.125	116.875	112.812	86.875	58.125	69.375	65	66.875	115.625	120.625
rat14	M	naloxone	0	ug/kg	MV_ml	105.349	99.345	106.441	93.3406	95.524	100	67.1397	78.0568	59.7707	54.5852	55.131	59.4978	63.8646	66.5939	64.4105	66.048	66.048	66.048	66.5939	70.9607	84.0611	104.258	88.4279	86.2445	79.1485	76.9651
rat8	M	naloxone	0	ug/kg	MV_ml	89.1378	62.3478	54.5543	143.449	150.511	100	95.2265	72.0896	67.7058	65.0268	59.9123	55.5285	70.6283	75.9864	72.5767	71.1154	70.6283	69.6542	80.3702	62.8349	68.1929	71.6025	84.754	68.1929	88.1637	82.3186
rat3	F	naloxone	300	ug/kg	MV_ml	156.35	127.01	72.3473	69.1318	75.1608	100	98.0707	179.26	135.852	155.547	129.019	131.029	116.559	122.99	127.01	115.756	85.209	79.582	103.698	90.836	124.598	147.106	135.45	130.225	96.463	67.5241
rat7	F	naloxone	300	ug/kg	MV_ml	123.81	90.4762	67.2269	91.8768	126.611	100	55.7423	126.331	87.9552	87.395	77.8711	72.2689	110.364	63.3053	61.6246	59.3838	65.5462	67.2269	71.1485	66.3866	64.4258	71.1485	65.5462	68.9076	66.6667	64.7059
rat9	F	naloxone	300	ug/kg	MV_ml	94.9821	100.956	95.5795	110.514	97.9689	100	71.0872	93.19	93.19	88.7097	97.9689	72.282	69.8925	61.5293	66.3082	67.503	72.282	118.877	118.877	107.826	88.1123	56.7503	47.7897	53.7634	58.5424	61.5293
rat2	F	naloxone	300	ug/kg	MV_ml	80.7365	68.6969	109.065	131.728	109.773	100	88.5269	135.269	115.793	96.3173	89.2351	94.9008	84.9858	82.153	69.4051	72.238	72.9462	76.1331	66.5722	87.1105	73.6544	83.5694	59.4901	87.8187	101.983	90.2975
rat12	F	naloxone	300	ug/kg	MV_ml	96.5978	84.4471	132.442	102.673	83.8396	100	63.791	115.431	115.431	98.1166	95.9903	94.7752	95.9903	94.1677	95.3827	94.1677	92.9526	88.0923	88.0923	87.4848	87.4848	92.9526	88.6999	88.6999	93.5601	84.7509
rat13	F	naloxone	300	ug/kg	MV_ml	104.976	100.204	92.7062	83.5037	118.609	100	50.4431	132.924	126.789	119.291	96.7962	91.3429	87.9346	64.758	81.7996	75.6646	100.204	99.5228	78.3913	83.1629	57.9414	56.5781	55.2147	113.838	119.291	83.8446
rat5	F	naloxone	300	ug/kg	MV_ml	98.852	99.8087	88.0102	70.7908	142.538	100	33.801	105.867	105.867	92.4745	79.0816	72.0663	86.7347	85.1403	85.4592	83.5459	86.4158	84.8214	77.1684	82.9082	80.0383	75.2551	77.4872	80.0383	72.7041	80.9949
rat10	M	naloxone	300	ug/kg	MV_ml	113.29	118.192	104.031	63.1808	101.307	100	58.0065	103.486	103.486	86.6013	84.9673	83.3333	96.9499	88.78	78.976	80.61	81.1547	68.6275	68.3551	68.6275	69.7168	66.4488	66.4488	66.4488	71.0784	120.37
rat11	M	naloxone	300	ug/kg	MV_ml	118.467	96.3166	113.489	86.6103	85.117	100	76.1573	114.983	99.0543	77.1528	84.1215	74.664	74.1663	77.6506	86.1125	66.6999	66.6999	60.7267	86.1125	75.6595	83.1259	68.442	58.7357	57.7402	60.229	60.7267
rat4	M	naloxone	300	ug/kg	MV_ml	127.521	117.762	93.689	77.0982	83.9297	100	94.9902	96.2915	87.8334	80.026	85.8816	80.6766	87.8334	130.124	97.918	109.304	70.9174	69.6161	83.9297	85.231	88.4841	90.4359	98.8939	104.099	83.2791	81.3273
rat1	M	naloxone	300	ug/kg	MV_ml	116.092	77.5862	79.3103	120.69	106.322	100	10.9195	87.069	87.069	78.7356	85.6322	95.4023	101.149	86.2069	89.6552	93.6782	85.0575	75.8621	75.8621	81.6092	84.4828	83.908	79.3103	82.1839	81.6092	79.3103
rat6	M	naloxone	300	ug/kg	MV_ml	103.576	92.4784	114.673	91.2454	98.0271	100	77.6819	112.207	98.0271	86.3132	73.9827	77.0654	81.381	72.1332	71.5166	72.7497	91.8619	84.4636	59.1862	57.9531	60.111	104.809	69.6671	67.5092	72.7497	68.434
rat14	M	naloxone	300	ug/kg	MV_ml	94.041	100.559	94.9721	103.352	107.076	100	70.7635	174.115	124.767	115.922	114.525	118.25	128.492	121.043	125.698	128.492	147.114	126.629	109.87	135.475	164.339	107.076	75.419	84.73	67.9702	95.9032
rat8	M	naloxone	300	ug/kg	MV_ml	111.862	101.942	92.8662	92.8662	100.464	100	83.7906	69.2275	69.2275	65.8506	62.8957	63.74	69.6496	75.5593	64.5842	71.3381	74.293	71.7602	67.1169	70.0718	83.1575	83.1575	96.2431	78.9363	72.6045	73.0266
rat3	F	naloxone	1000	ug/kg	MV_ml	109.129	88.6674	108.604	103.358	90.2413	100	62.4344	137.461	119.622	99.6852	97.5866	102.833	96.0126	75.0262	69.7796	65.5824	91.8153	93.6516	84.9948	50.3673	40.9234	43.022	50.8919	129.066	97.5866	77.1249
rat7	F	naloxone	1000	ug/kg	MV_ml	99.6868	105.95	97.0772	86.6388	110.647	100	64.4572	134.134	122.129	118.476	101.775	85.0731	70.9812	87.6827	64.4572	70.4593	64.1962	110.647	80.8977	51.1482	72.0251	104.906	58.977	48.0167	54.8017	50.1044
rat9	F	naloxone	1000	ug/kg	MV_ml	86.8397	81.4682	85.9445	86.8397	158.908	100	95.3447	205.461	137.869	168.308	139.66	101.164	88.6303	83.2587	81.4682	103.85	111.012	135.184	136.974	88.6303	75.2014	81.9158	76.0967	75.2014	87.735	80.573
rat2	F	naloxone	1000	ug/kg	MV_ml	111.331	84.7861	106.973	104.596	92.3138	100	51.5055	159.271	94.2948	91.9176	92.71	89.5404	87.1632	84.7861	84.7861	77.6545	73.6926	72.9002	72.504	73.6926	79.2393	76.8621	67.3534	61.0143	78.4469	79.2393
rat12	F	naloxone	1000	ug/kg	MV_ml	100.863	96.8812	107.83	100.863	93.5634	100	89.582	127.405	102.853	106.171	96.2177	91.5727	92.8998	84.937	92.2362	88.9184	84.2734	93.5634	83.6098	81.6191	82.2827	54.4127	55.7399	93.5634	84.2734	68.3477
rat13	F	naloxone	1000	ug/kg	MV_ml	89.0805	144.397	68.2471	60.3448	137.931	100	39.8707	176.365	94.8276	93.3908	93.3908	81.1782	71.1207	103.089	91.2356	67.5287	60.3448	80.4598	108.477	68.2471	52.4425	51.7241	58.908	59.6264	63.9368	70.4023
rat5	F	naloxone	1000	ug/kg	MV_ml	105.18	91.5982	97.2836	94.7568	111.181	100	11.3708	116.551	116.551	103.601	96.6519	89.7031	90.3348	87.808	83.7018	80.8591	96.6519	90.9665	90.9665	93.8092	79.5957	84.0177	91.2824	78.964	96.3361	89.0714
rat10	M	naloxone	1000	ug/kg	MV_ml	131.561	108.638	92.3588	91.6944	75.7475	100	87.7076	154.817	95.6811	135.216	160.133	148.173	121.595	99.6678	102.99	81.7276	134.219	115.947	93.0233	77.4086	136.213	115.282	73.7542	77.7409	77.7409	149.502
rat11	M	naloxone	1000	ug/kg	MV_ml	146.365	83.9882	70.2358	68.7623	130.648	100	89.8821	128.193	128.193	101.67	91.3556	97.2495	86.444	89.8821	86.444	85.9528	88.8998	84.9705	89.8821	85.9528	83.9882	95.2849	80.5501	81.5324	83.0059	111.984
rat4	M	naloxone	1000	ug/kg	MV_ml	101.519	73.5412	83.9329	99.1207	141.886	100	79.9361	239.009	152.678	148.681	151.079	133.493	129.896	127.098	122.302	123.901	147.082	128.697	103.118	102.318	114.309	95.1239	91.9265	109.512	105.516	105.516
rat1	M	naloxone	1000	ug/kg	MV_ml	83.3333	80.5348	115.983	116.915	103.234	100	97.6368	160.448	114.428	87.0647	94.5274	95.1493	96.393	88.9303	83.9552	93.2836	90.1741	83.9552	82.0896	86.4428	88.9303	91.4179	90.1741	93.9055	95.1493	92.0398
rat6	M	naloxone	1000	ug/kg	MV_ml	84.1404	90.1937	113.801	113.801	98.063	100	69.6126	185.23	78.6925	72.0339	65.9806	72.0339	84.1404	70.8232	67.7966	87.1671	70.2179	69.6126	84.7458	73.2446	75.6659	98.063	72.0339	68.4019	69.0073	65.3753
rat14	M	naloxone	1000	ug/kg	MV_ml	70.2218	105.597	107.181	114.572	102.429	100	61.774	130.94	82.3654	73.3897	68.6378	69.1658	68.6378	78.6695	74.9736	72.8617	74.4456	78.6695	71.2777	74.4456	78.1415	73.9176	74.9736	74.9736	75.5016	71.2777
rat8	M	naloxone	1000	ug/kg	MV_ml	89.2584	100.535	100.535	111.812	97.8593	100	48.9297	77.2171	61.1621	68.0428	69.5719	84.4801	72.2477	68.4251	77.2171	53.8991	59.633	53.5168	64.6024	60.7798	83.9067	56.1927	60.7798	58.104	54.6636	50.4587
RAW DATA
subj	sex	drug	dose	unit	measure	cpu_date	-30	-25	-20	-15	-10	BL AVG	FTN+EtOH	NLX	5	10	15	20	25	30	35	40	45	50	55	60	65	70	75	80	85	90
rat02	female	naloxone	0	ug/kg	MV_ml	2023-02-28	271.5	138	138	162	257	193.3	71	120	190	232	153	175	156	148	155.5	134	137	133.5	122	123	118	112	115	117.5	111	111
rat03	female	naloxone	0	ug/kg	MV_ml	2023-03-06	162	123	109	118	174	137.2	101	120	101	80	179	168	143	151	161	117	88	113	87	86	91	91.5	183	194.5	149	83
rat04	female	naloxone	0	ug/kg	MV_ml	2023-02-28	105	196	163	239	187	178	157	155.5	239	214	205	203	190	224.5	176	171	170	179	191	174	151	205	102	80	71	75
rat05	female	naloxone	0	ug/kg	MV_ml	2023-03-06	179	150.5	216	198	176	183.9	133.5	125	299	280	172	158	159.5	155	161	155	139.5	157	201.5	164	188	138	168	187	137	140
rat06	female	naloxone	0	ug/kg	MV_ml	2023-02-27	177	259	172.5	273	266.5	229.6	123.5	191	185	187.5	160.5	149	194.5	200	191	215	237	175	175	181	196.5	168	169	175	165	195
rat08	female	naloxone	0	ug/kg	MV_ml	2023-03-06	88.5	179	202	164	160	158.7	139	103	226	162	170	129	181.5	146.5	93.5	92	82	147	143.5	142	208	141	101	84	98	102
rat09	female	naloxone	0	ug/kg	MV_ml	2023-02-28	209	142	109	107	121	137.6	105	118	104	104	121	129	128	160	254	271	219	121	117	106.5	126	150	117	113	153	191
rat10	female	naloxone	0	ug/kg	MV_ml	2023-03-06	231	215.5	215	204	224	217.9	156	187	193	226	215.5	213.5	203	201	158	221	215	215.5	219	201	198	106	99	99	213	255
rat11	female	naloxone	0	ug/kg	MV_ml	2023-02-28	247	185.5	198	180.5	173.5	196.9	104	119	221	180	164	118	127	114	95	170	199.5	115	146	103	132	193	162	102	218.5	125
rat12	female	naloxone	0	ug/kg	MV_ml	2023-03-06	159	189	180	225	224	195.4	107.5	205	216	213	242	241	257	240	197.5	167	154.5	150.5	130	177	226.5	230	224	237	188	216
rat14	male	naloxone	0	ug/kg	MV_ml	2023-02-27	226.5	179	157	151	197.5	182.2	117	203	212	342	294.5	293.5	257	275	200	158	141	135	132	132	133	168	311.5	179	147	139.5
rat18	male	naloxone	0	ug/kg	MV_ml	2023-03-07	316	264	317.5	277	272	289.3	163	247	290	210	190	219	206	177	206	210.5	184	226	239	180	145	125	165	137	136	214
rat19	male	naloxone	0	ug/kg	MV_ml	2023-02-27	148	251	187	155	195	187.2	139	184	246.5	319.5	262	226	217	227	171	147	143	144	159	228	229	199	129	130	134	120
rat21	male	naloxone	0	ug/kg	MV_ml	2023-03-17	200	208.5	226	201	173.5	201.8	117	250	227	180	188	191	190	188	165.5	162	171	132	126	220	184	184	184	184	184	184
rat24	male	naloxone	0	ug/kg	MV_ml	2023-02-28	182	226	183	183	242	203.2	183	301	225	198	223	191	180	158	154	239	155	136	153	141	129	207	249	244	184	165.5
rat21.2	male	naloxone	0	ug/kg	MV_ml	2023-04-23	221	327.5	225	262	228	252.7	87	199	194	166	178	236	279	296	286	290	291	278.5	254	214.5	166	180.5	222	207	224	142
rat22.2	male	naloxone	0	ug/kg	MV_ml	2023-04-17	265	288	253	241	253	260	110	152	155	250	265	254	271	231	187	153	143	214	236	232	193	156	154	223	265	281.5
rat02	female	naloxone	100	ug/kg	MV_ml	2023-03-06	185	180	228.5	191	263.5	209.6	213	193	193	159	150	129	113	119.5	145.5	152	139	137.5	140	138	159.5	152	147	148	126	134
rat03	female	naloxone	100	ug/kg	MV_ml	2023-02-28	233	178	197	203	212	204.6	131	210	138	108	147	118	132	168	136	96	96	85	95	216	225	149	108	85.5	69	79
rat04	female	naloxone	100	ug/kg	MV_ml	2023-03-06	146	118	196.5	249	225	186.9	95	204	190	130	173.5	248	157	219	156	172	180	131.5	173	147	162	132.5	228	181	116	196.5
rat05	female	naloxone	100	ug/kg	MV_ml	2023-02-27	212	190.5	207	200	268	215.5	225	218.5	218.5	164	151	142	157	152	163	167	162	170.5	151	137	152	169	121	145	118.5	130
rat06	female	naloxone	100	ug/kg	MV_ml	2023-03-06	148	237	205.5	230	254.5	215	209.5	159	146	216	201	166	129	99	92	96	105	107	110	154	163	109	102	104	102	104
rat08	female	naloxone	100	ug/kg	MV_ml	2023-02-27	190	193	234	214	178	201.8	115	241	185	158	139	141	140	154	145	148	159	153	141	186.5	129	151	124.5	117	120	109
rat09	female	naloxone	100	ug/kg	MV_ml	2023-03-06	214	182.5	259	208	196	211.9	109	220	182	120	115	130	209	246.75	284.5	255	204	158	111	138.5	189	132	251	265	239.5	174
rat10	female	naloxone	100	ug/kg	MV_ml	2023-02-28	101	96	170.5	232	232	166.3	127	227.5	227.5	149	168	141	126	197	192	127.5	227	176	212	245	143	99	113.5	90	100	106
rat11	female	naloxone	100	ug/kg	MV_ml	2023-03-06	167.5	163	164.5	181	204.5	176.1	111.5	239.5	175	168	151	140	128.5	131	128	117.5	138	125	125	119	107	106	140	107.5	111	107
rat12	female	naloxone	100	ug/kg	MV_ml	2023-02-28	163	166.5	174	246	217	193.3	68	227	227	202.5	172	176	175	181	180	196	178	149	145	147	137	127	158	136	114	110
rat14	male	naloxone	100	ug/kg	MV_ml	2023-03-07	249.5	222	231	208	230	228.1	201	225	167	149	152	155	162.5	136	128	121	126	127	149.5	183.25	217	158	137	129	121	141
rat18	male	naloxone	100	ug/kg	MV_ml	2023-02-27	282	215.5	193	152	168	202.1	168	278	199.5	184	170	175	168	151	184	154	153	162	180	166	159	150	161	161	277	277
rat19	male	naloxone	100	ug/kg	MV_ml	2023-03-07	261	185	269	206	221	228.4	176	237.5	189	167	178	203	218.5	234	174	178	186	153	141	137	224	259	246	239	151	118
rat21	male	naloxone	100	ug/kg	MV_ml	2023-02-28	181	160	227	329	239	227.2	158	214	214	203	183	162	155	141	151	160	149	258	194	143	152	149	150	142	147	178
rat24	male	naloxone	100	ug/kg	MV_ml	2023-03-17	251	222	249	223	195	228	125	213	164	161	147	152	146	143	175	152	141	134	137	135	140	140	140	140	140	140
rat21.2	male	naloxone	100	ug/kg	MV_ml	2023-04-17	234	189	161	155	228	193.4	152	266	266	266	223	204	181	177	161	177	179	149	153	178	138	200	144	144	141	153
rat22.2	male	naloxone	100	ug/kg	MV_ml	2023-04-23	312	244	234	284	268	268.4	147	209	209	191	184	183	169	165	155	157	144	157	174	158	150.5	139.5	132.5	141	151	229.5
rat10	male	naloxone	0	ug/kg	MV_ml	2023-09-13	181	170	140	126	206	164.6	230	157	151	182	221	227	161	157	161	137	146	123	123	120	129	152.5	144	129	123	120
rat11	male	naloxone	0	ug/kg	MV_ml	2023-09-19	120	165	112	112	177	137.2	125	116	122	116	109	110	132	154	153	166	170	190	169	158.5	135	203	201	209	144	125
rat3	female	naloxone	0	ug/kg	MV_ml	2023-09-13	83	82	81	82	122	90	101	96	115	213	191	180	173	175	179	174	164	167	163.5	156	167	172	160	149	118.5	86
rat4	male	naloxone	0	ug/kg	MV_ml	2023-09-19	144	142	181	226	170	172.6	98	128	117	154	199	190.5	168	199	178	155	204	226.5	163	128	109.5	120	116	152	115	112
rat7	female	naloxone	0	ug/kg	MV_ml	2023-09-12	202.5	124	82	102.5	134	129	107.5	101	98	171	164	159	160	169	184.5	132	118	122	100	101	102	100	111	92	105	112
rat9	female	naloxone	0	ug/kg	MV_ml	2023-09-18	196	167	123	116	190	158.4	133	139	140	131	182.5	222	214	197	196	178.5	180	154	167	175	205	173	194	153	111	102
rat1	male	naloxone	0	ug/kg	MV_ml	2023-11-16	210	233	155	163	183	188.8	13	182	205	142	137	145	177	175	158	144.5	148	149	132	137	139	136	139.5	132	132.5	148
rat2	female	naloxone	0	ug/kg	MV_ml	2023-11-10	114	91	161.5	145	154	133.1	104.5	118	102	153	157	155	142	112	120	87	104	79	104	99	69	70	71	80	162	162
rat12	female	naloxone	0	ug/kg	MV_ml	2023-11-03	169	177	193	164	182	177	74	141	121	97	96	127	141	143	136	134	127	129	131	124	125	129	130	135	127	132
rat6	male	naloxone	0	ug/kg	MV_ml	2023-11-02	136	132	184	186	162	160	78	101	87	122	160	169	172	157	137	132	125	187	180.5	139	93	111	104	107	185	193
rat13	female	naloxone	0	ug/kg	MV_ml	2023-10-27	148	223.5	118.5	111	155.5	151.3	68	97	81	121	107	127	128	118	140	108	94	113.5	104	148	142	125	88	70	129.5	166
rat5	female	naloxone	0	ug/kg	MV_ml	2023-11-10	203	174.5	162	183	194	183.3	17	183	129	111	107	123	156	138.5	141.5	140	146	141	146	142	132	138	126	131	126	135.5
rat14	male	naloxone	0	ug/kg	MV_ml	2023-10-26	193	182	195	171	175	183.2	123	143	109.5	100	101	109	117	122	118	121	121	121	122	130	154	191	162	158	145	141
rat8	male	naloxone	0	ug/kg	MV_ml	2023-11-09	183	128	112	294.5	309	205.3	195.5	148	139	133.5	123	114	145	156	149	146	145	143	165	129	140	147	174	140	181	169
rat10	male	naloxone	300	ug/kg	MV_ml	2023-09-18	208	217	191	116	186	183.6	106.5	190	190	159	156	153	178	163	145	148	149	126	125.5	126	128	122	122	122	130.5	221
rat11	male	naloxone	300	ug/kg	MV_ml	2023-09-13	238	193.5	228	174	171	200.9	153	231	199	155	169	150	149	156	173	134	134	122	173	152	167	137.5	118	116	121	122
rat3	female	naloxone	300	ug/kg	MV_ml	2023-09-15	194.5	158	90	86	93.5	124.4	122	223	169	193.5	160.5	163	145	153	158	144	106	99	129	113	155	183	168.5	162	120	84
rat4	male	naloxone	300	ug/kg	MV_ml	2023-09-13	196	181	144	118.5	129	153.7	146	148	135	123	132	124	135	200	150.5	168	109	107	129	131	136	139	152	160	128	125
rat7	female	naloxone	300	ug/kg	MV_ml	2023-09-15	221	161.5	120	164	226	178.5	99.5	225.5	157	156	139	129	197	113	110	106	117	120	127	118.5	115	127	117	123	119	115.5
rat9	female	naloxone	300	ug/kg	MV_ml	2023-09-20	159	169	160	185	164	167.4	119	156	156	148.5	164	121	117	103	111	113	121	199	199	180.5	147.5	95	80	90	98	103
rat1	male	naloxone	300	ug/kg	MV_ml	2023-11-02	202	135	138	210	185	174	19	151.5	151.5	137	149	166	176	150	156	163	148	132	132	142	147	146	138	143	142	138
rat2	female	naloxone	300	ug/kg	MV_ml	2023-10-27	114	97	154	186	155	141.2	125	191	163.5	136	126	134	120	116	98	102	103	107.5	94	123	104	118	84	124	144	127.5
rat12	female	naloxone	300	ug/kg	MV_ml	2023-11-10	159	139	218	169	138	164.6	105	190	190	161.5	158	156	158	155	157	155	153	145	145	144	144	153	146	146	154	139.5
rat6	male	naloxone	300	ug/kg	MV_ml	2023-11-09	168	150	186	148	159	162.2	126	182	159	140	120	125	132	117	116	118	149	137	96	94	97.5	170	113	109.5	118	111
rat13	female	naloxone	300	ug/kg	MV_ml	2023-11-03	154	147	136	122.5	174	146.7	74	195	186	175	142	134	129	95	120	111	147	146	115	122	85	83	81	167	175	123
rat5	female	naloxone	300	ug/kg	MV_ml	2023-10-27	155	156.5	138	111	223.5	156.8	53	166	166	145	124	113	136	133.5	134	131	135.5	133	121	130	125.5	118	121.5	125.5	114	127
rat14	male	naloxone	300	ug/kg	MV_ml	2023-11-02	101	108	102	111	115	107.4	76	187	134	124.5	123	127	138	130	135	138	158	136	118	145.5	176.5	115	81	91	73	103
rat8	male	naloxone	300	ug/kg	MV_ml	2023-11-16	265	241.5	220	220	238	236.9	198.5	164	164	156	149	151	165	179	153	169	176	170	159	166	197	197	228	187	172	173
rat10	male	naloxone	1000	ug/kg	MV_ml	2023-09-19	198	163.5	139	138	114	150.5	132	233	144	203.5	241	223	183	150	155	123	202	174.5	140	116.5	205	173.5	111	117	117	225
rat11	male	naloxone	1000	ug/kg	MV_ml	2023-09-18	298	171	143	140	266	203.6	183	261	261	207	186	198	176	183	176	175	181	173	183	175	171	194	164	166	169	228
rat3	female	naloxone	1000	ug/kg	MV_ml	2023-09-19	208	169	207	197	172	190.6	119	262	228	190	186	196	183	143	133	125	175	178.5	162	96	78	82	97	246	186	147
rat4	male	naloxone	1000	ug/kg	MV_ml	2023-09-15	127	92	105	124	177.5	125.1	100	299	191	186	189	167	162.5	159	153	155	184	161	129	128	143	119	115	137	132	132
rat7	female	naloxone	1000	ug/kg	MV_ml	2023-09-20	191	203	186	166	212	191.6	123.5	257	234	227	195	163	136	168	123.5	135	123	212	155	98	138	201	113	92	105	96
rat9	female	naloxone	1000	ug/kg	MV_ml	2023-09-12	97	91	96	97	177.5	111.7	106.5	229.5	154	188	156	113	99	93	91	116	124	151	153	99	84	91.5	85	84	98	90
rat1	male	naloxone	1000	ug/kg	MV_ml	2023-11-09	134	129.5	186.5	188	166	160.8	157	258	184	140	152	153	155	143	135	150	145	135	132	139	143	147	145	151	153	148
rat2	female	naloxone	1000	ug/kg	MV_ml	2023-11-03	140.5	107	135	132	116.5	126.2	65	201	119	116	117	113	110	107	107	98	93	92	91.5	93	100	97	85	77	99	100
rat12	female	naloxone	1000	ug/kg	MV_ml	2023-10-27	152	146	162.5	152	141	150.7	135	192	155	160	145	138	140	128	139	134	127	141	126	123	124	82	84	141	127	103
rat6	male	naloxone	1000	ug/kg	MV_ml	2023-10-26	139	149	188	188	162	165.2	115	306	130	119	109	119	139	117	112	144	116	115	140	121	125	162	119	113	114	108
rat13	female	naloxone	1000	ug/kg	MV_ml	2023-11-10	124	201	95	84	192	139.2	55.5	245.5	132	130	130	113	99	143.5	127	94	84	112	151	95	73	72	82	83	89	98
rat5	female	naloxone	1000	ug/kg	MV_ml	2023-11-03	166.5	145	154	150	176	158.3	18	184.5	184.5	164	153	142	143	139	132.5	128	153	144	144	148.5	126	133	144.5	125	152.5	141
rat14	male	naloxone	1000	ug/kg	MV_ml	2023-11-09	133	200	203	217	194	189.4	117	248	156	139	130	131	130	149	142	138	141	149	135	141	148	140	142	142	143	135
rat8	male	naloxone	1000	ug/kg	MV_ml	2023-11-22	233.5	263	263	292.5	256	261.6	128	202	160	178	182	221	189	179	202	141	156	140	169	159	219.5	147	159	152	143	132

## Sheet: Exp. 4a - AP
subj	sex	drug	dose	unit	measure	-30	-25	-20	-15	-10	BL AVG	FTN+EtOH	NLX	5	10	15	20	25	30	35	40	45	50	55	60	65	70	75	80	85	90
rat02	F	naloxone	0	ug/kg	AP	91.2537	95.1178	107.331	118.401	87.8969	100	142.981	180.181	166.213	136.107	79.3574	85.9016	61.8904	57.6678	70.0125	60.1517	54.5884	57.8029	53.3067	60.9339	48.129	101.998	94.9333	84.9984	99.7904	71.2466
rat03	F	naloxone	0	ug/kg	AP	92.2308	95.575	100.827	109.386	101.981	100	182.395	138.719	130.669	121.701	105.445	82.6181	107.726	105.543	109.03	112.086	124.611	121.867	133.668	110.592	116.604	98.0552	85.0613	78.3943	89.7595	120.773
rat04	F	naloxone	0	ug/kg	AP	133.081	84.322	94.1799	89.1939	99.2229	100	124.136	123.228	122.145	138.202	96.2889	116.298	119.026	114.855	104.34	98.1133	97.2753	101.522	94.0071	86.7926	121.663	118.563	120.478	144.561	140.37	155.899
rat05	F	naloxone	0	ug/kg	AP	115.66	122.477	89.5491	74.0769	98.2362	100	341.699	232.599	212.658	192.718	147.245	118.729	101.278	79.7678	64.1486	85.3104	76.3401	95.8131	102.078	117.123	110.695	94.0092	92.9388	85.9929	86.3442	107.556
rat06	F	naloxone	0	ug/kg	AP	97.722	83.5661	74.0957	109.432	135.184	100	264.427	162.979	152.134	184.647	152.548	143.098	126.875	111.199	85.0003	70.05	91.0756	94.8051	71.1363	81.4426	89.4271	133.551	95.0037	84.8308	79.1428	135.088
rat08	F	naloxone	0	ug/kg	AP	106.736	105.484	105.173	100.181	82.4256	100	126.197	122.944	86.6096	94.7894	90.1057	119.618	83.3676	104.673	116.029	90.5019	99.3372	93.9483	110.852	120.635	102.12	96.219	104.851	95.0012	99.1469	96.8575
rat09	F	naloxone	0	ug/kg	AP	85.6862	101.18	101.744	105.695	105.695	100	129.254	117.358	116.439	112.775	110.684	101.588	118.827	122.336	74.8139	85.0419	78.4452	96.427	100.044	103.906	114.525	106.897	102.433	119.568	113.686	86.7244
rat11	F	naloxone	0	ug/kg	AP	117.836	103.572	96.4123	106.227	75.9526	100	135.233	129.798	123.599	115.702	114.533	161.874	100.355	130.903	129.656	101.387	87.1359	112.413	71.949	104.584	98.6082	87.3084	91.8604	94.7635	79.3778	89.8812
rat12	F	naloxone	0	ug/kg	AP	104.274	93.384	115.678	91.33	95.3332	100	110.02	161.417	179.86	204.435	119.654	106.532	98.5384	92.0556	105.552	99.8293	105.825	112.094	109.343	100.261	93.4748	91.7227	101.742	118.2	86.2035	87.3185
rat14	M	naloxone	0	ug/kg	AP	78.4352	103.708	111.605	114.513	91.7385	100	144.64	112.1	110.2	120.895	89.3259	113.734	99.5175	102.763	90.3184	110.876	104.45	112.471	122.18	119.159	117.119	95.6963	100.143	106.008	109.454	111.244
rat18	M	naloxone	0	ug/kg	AP	88.7088	109.883	103.936	81.7669	115.705	100	183.583	141.207	116.216	154.479	175.651	138.379	140.363	158.41	142.723	138.084	151.887	124.647	143.56	145.599	160.257	171.748	154.767	152.574	149.876	137.218
rat19	M	naloxone	0	ug/kg	AP	107.523	83.7103	94.7365	107.878	106.152	100	160.16	123.07	123.965	103.194	109.636	101.574	99.7684	90.1667	107.96	112.725	117.396	109.161	110.878	87.8699	100.383	102.039	110.767	118.101	112.185	109.824
rat24	M	naloxone	0	ug/kg	AP	108.716	101.298	79.3152	105.733	104.938	100	143.422	121.208	103.675	97.6397	101.863	103.765	112.404	129.483	126.456	116.882	101.007	128.752	113.679	121.527	104.819	88.3617	106.596	92.9819	139.627	120.441
rat21.2	M	naloxone	0	ug/kg	AP	98.8307	95.9195	105.199	91.6534	108.398	100	136.858	132.574	117.431	109.008	109.709	93.9447	104.585	107.714	118.301	109.372	115.371	123.362	101.657	104.046	106.839	112.598	102.208	108.236	104.569	110.979
rat22.2	M	naloxone	0	ug/kg	AP	105.656	88.8588	99.9503	99.0742	106.461	100	200.073	145.867	139.988	101.957	101.218	101.957	114.269	108.198	112.972	117.01	121.222	94.8879	101.126	114.908	105.583	108.602	110.32	84.7293	98.9436	98.8672
rat02	F	naloxone	100	ug/kg	AP	99.0001	128.23	91.3224	78.8769	102.57	100	166.881	183.22	183.22	66.4107	83.4716	96.44	76.5598	120.939	58.38	54.0826	63.6203	67.62	59.0348	76.0347	67.607	91.5751	107.858	96.2205	94.0832	83.3132
rat03	F	naloxone	100	ug/kg	AP	101.202	85.1558	103.241	111.676	98.7246	100	227.54	165.118	104.356	118.835	114.569	144.217	139.407	136.342	140.1	145.276	133.528	148.071	114.082	119.238	128.499	108.502	148.495	169.835	134.5	149.331
rat04	F	naloxone	100	ug/kg	AP	123.017	102.504	81.3559	99.2811	93.8422	100	167.295	101.471	90.9827	104.629	95.769	102.671	104.364	106.538	118.162	95.913	111.887	98.6501	98.0339	94.4003	79.3237	107.84	68.0536	113.874	115.22	86.5373
rat05	F	naloxone	100	ug/kg	AP	105.962	108.4	77.2552	101.63	106.753	100	367.848	145.434	162.15	68.2518	78.5363	75.1599	74.6463	67.7677	65.5217	75.3123	67.6951	99.2753	75.7079	74.0692	68.0606	67.2229	53.955	86.8209	83.6434	131.15
rat06	F	naloxone	100	ug/kg	AP	111.777	65.9013	93.5402	104.418	124.363	100	157.975	134.625	111.078	94.0425	113.427	91.3067	98.0244	105.865	111.257	111.597	98.9817	100.56	104.072	100.89	107.405	110.322	111.423	106.12	109.814	126.281
rat08	F	naloxone	100	ug/kg	AP	96.2245	78.9268	94.6972	121.234	108.918	100	200.477	268.6	268.6	123.523	120.13	93.9304	81.7698	80.6795	79.5274	77.2655	94.4349	88.4046	68.4077	85.566	92.8032	142.134	105.163	124.04	114.007	129.555
rat09	F	naloxone	100	ug/kg	AP	88.2784	96.3227	108.409	101.745	105.245	100	170.394	104.054	103.654	132.532	133.316	134.64	53.2335	108.134	115.901	97.7422	94.8028	111.125	117.37	125.536	107.948	114.394	85.5447	102.703	115.541	101.261
rat11	F	naloxone	100	ug/kg	AP	109.589	83.7184	95.5257	121.682	89.4847	100	223.434	140.292	140.292	93.2686	81.8521	77.9429	69.9937	61.9626	70.1145	76.8686	84.9773	84.6361	91.3364	78.8051	71.4002	74.4519	98.4148	90.9174	100.124	108.817
rat12	F	naloxone	100	ug/kg	AP	98.381	94.4149	97.1443	102.67	107.39	100	116.869	166.187	166.187	109.308	107.162	101.559	83.4963	94.1728	88.7915	89.6884	85.7214	85.916	83.7092	82.1983	81.1227	88.287	84.8318	90.8947	88.0425	97.1199
rat14	M	naloxone	100	ug/kg	AP	102.442	89.5713	95.7641	83.8738	128.349	100	205.002	129.593	124.396	130.273	122.286	140.96	119.731	139.964	143.993	151.983	172.001	144.516	218.973	137.56	118.585	148.458	163.744	162.23	162.759	207.08
rat18	M	naloxone	100	ug/kg	AP	112.187	91.8043	88.9342	122.688	84.3862	100	157.204	196.618	130.716	137.342	130.035	105.323	90.4928	107.078	86.5895	102.978	94.7398	102.296	101.525	121.521	122.668	126.147	110.589	102.014	93.0722	95.8275
rat19	M	naloxone	100	ug/kg	AP	96.1434	132.184	101.817	70.3344	99.5208	100	154.007	118.34	94.8956	97.6159	89.3982	85.4104	111.205	83.877	97.8196	83.1873	96.5472	106.786	108.625	94.1702	91.5576	134.873	105.527	95.6714	106.083	96.538
rat24	M	naloxone	100	ug/kg	AP	93.8309	86.2586	99.8713	102.432	117.607	100	97.0165	97.8887	94.1365	93.2546	94.3283	96.666	97.5074	91.5448	108.834	89.5943	96.371	94.6805	91.4983	94.6195	97.1129	97.1129	97.1129	97.1129	97.1129	97.1129
rat21.2	M	naloxone	100	ug/kg	AP	91.724	106.201	101.022	101.452	99.6011	100	180.611	108.822	90.0015	81.6176	78.1592	86.913	89.8248	93.5542	96.4518	91.2808	96.2831	104.912	96.7685	94.2345	104.212	96.3768	103.229	99.4754	100.715	99.2833
rat22.2	M	naloxone	100	ug/kg	AP	90.2393	105.561	99.1593	102.74	102.3	100	167.018	131.797	112.113	105.677	102.249	94.1628	87.2216	83.0775	89.9582	85.9422	110.127	79.6885	84.0658	102.044	101.063	131.871	89.3212	112.53	119.867	114.028
rat3	F	naloxone	0	ug/kg	AP	111.02	102.8	100.38	98.96	86.84	100	145.86	127.56	133.52	81.42	86.42	91.18	81.82	93.25	93.81	88.92	80.65	83.53	86.34	79.81	72.89	78.16	72.24	80.45	92.58	95.37
rat7	F	naloxone	0	ug/kg	AP	106.14	91.75	114.63	92.57	94.91	100	156.64	117.32	114.73	89.61	88.07	77.26	77.56	83.94	82.28	72.04	74.43	87.03	100.89	92.79	100.05	93.19	96.92	106.84	100.85	105.42
rat9	F	naloxone	0	ug/kg	AP	88.15	103.6	108.19	104.51	95.55	100	162.73	124.53	116.07	106.96	106.06	122.9	119.38	120.56	110.9	124.28	122.37	129.65	121	111.02	121.81	108.92	116.81	115.75	121.44	122.77
rat11	F	naloxone	0	ug/kg	AP	103.15	114.34	100.15	88.87	93.49	100	140.96	131.46	116.8	101.18	100.57	112.58	102.61	112.45	97.62	115.78	102.56	111.64	107.06	104.52	106.7	106.09	112.31	111.23	91.35	93.08
rat12	F	naloxone	0	ug/kg	AP	97.92	96.69	94.34	95.87	115.19	100	304.45	138.44	174.01	174.28	158.87	143.95	129.37	121.67	107.55	97.89	116.16	111.18	117.2	109.54	105.48	107.8	117.89	103.36	109.47	110.64
rat4	F	naloxone	0	ug/kg	AP	104.78	106.85	97.62	97.67	93.08	100	129.27	109.2	110.83	101.05	97.04	91.13	92.3	95.88	87.94	123.78	116.22	111.75	115.11	99.92	103.7	103.94	131.42	141.43	83.04	101.04
rat5	F	naloxone	0	ug/kg	AP	109.75	87.32	96.53	93.48	112.92	100	248.32	164.56	203.24	188.75	157.15	149.41	111.17	98.72	86.68	99.13	89.62	90.17	106.16	101.64	98.87	109.53	100.84	107.4	110.02	117.97
rat10	M	naloxone	0	ug/kg	AP	93.12	98.03	106.85	107.88	94.12	100	238.18	121.31	138.93	122.71	110.16	119.03	83.69	85.03	83.59	78.51	85.16	80.03	89.55	81.08	92.22	72.78	90.64	97.23	113.66	113.07
rat11	M	naloxone	0	ug/kg	AP	98.99	79.73	104.58	119.33	97.37	100	116.6	116.07	104.98	109.48	111.48	116.82	111.17	108.25	105.72	85.85	84.19	80.98	75.05	88.19	88.19	69.56	83.47	76.13	88.19	100.16
rat4	M	naloxone	0	ug/kg	AP	119.27	111.11	81.88	85.28	102.45	100	138.46	144.94	144.39	158.11	145.15	145.15	132.82	108.93	110.19	107.72	95.72	104.85	99.26	124.14	143.8	138.23	149.38	146.24	160.67	147.25
rat1	M	naloxone	0	ug/kg	AP	98.59	99.51	96.13	103.28	102.49	100	268.23	125.81	118.13	130.63	119.72	111.12	108.31	97.46	86.97	72.04	71.88	103.54	58.04	61.91	75.33	60.2	52.54	55.63	52.02	71.52
rat3	M	naloxone	0	ug/kg	AP	108.16	115.33	84	93.51	99.01	100	180.07	128.41	121.61	117.46	96.05	102.14	109.97	107.27	116.94	121.59	120.93	101.8	94.1	95.29	122.46	109.46	109.81	108.5	93.16	96.11
rat7	M	naloxone	0	ug/kg	AP	101.36	106.4	102.81	95.42	94.01	100	272.08	139.46	160.86	131.01	119.43	124.42	123.75	122.31	121.71	125.04	124.38	126.08	127.23	122.62	115.32	94.27	105.28	99.54	103.49	110.14
rat8	M	naloxone	0	ug/kg	AP	93.79	108.86	114.65	96.95	85.75	100	309.7	125.5	131.73	129.03	126.94	127.45	120.18	120.11	111.29	109.87	106.68	93.42	93.34	103.82	105.63	95.52	81.84	90.83	86.19	86.7
rat3	F	naloxone	300	ug/kg	AP	101.42	102.69	98.3	99.24	98.36	100	137.46	135.77	134.89	106.89	117.42	109.29	110.51	109.62	97.35	97.12	111.81	106.61	95.36	102.29	83.43	74.08	78.4	78.5	90.68	92.57
rat7	F	naloxone	300	ug/kg	AP	99.83	99.5	90.72	116.16	93.79	100	143.16	168.22	173.09	146.79	137.35	113.01	124.61	106.53	104.58	110.39	110.24	114.93	109.52	115.8	141.26	111.59	116.86	109.94	109.68	109.85
rat9	F	naloxone	300	ug/kg	AP	100.81	116.68	96.17	91.35	94.98	100	108.48	95.53	92.56	86.51	85.66	101.78	99.87	96.63	103.11	98.91	100.6	102.88	110.16	97.15	87.65	93.97	96.85	105.35	96.86	92.12
rat11	F	naloxone	300	ug/kg	AP	105.19	103.68	95.26	97.06	98.81	100	255.68	144.49	123.47	110.33	106.78	89.65	101.09	92.25	106.76	81.11	88.19	75.38	89.14	96.13	92.25	91.9	111.21	96.14	88.18	77.23
rat12	F	naloxone	300	ug/kg	AP	93.39	105.89	94.78	93.81	112.14	100	264.64	146.71	166.21	87.19	88.55	79.65	82.59	88.26	94.1	98.37	96.8	107.03	105.31	104.07	105.79	122.35	115.58	117.4	109.63	95.35
rat4	F	naloxone	300	ug/kg	AP	97.54	102.38	97.68	106.55	95.84	100	116.63	117.29	114.73	106.3	96.11	100.43	100.58	115.06	111.42	114.66	104.27	110.49	112.97	104.66	122.1	119.28	122.81	102.47	119.3	108.58
rat5	F	naloxone	300	ug/kg	AP	90.01	82.66	106.68	124.1	96.55	100	312.04	160.98	220.36	167.46	123.14	116.75	110.11	102.95	116.03	117.36	116.72	131.56	104.31	105.62	119.08	125.06	142.61	131.15	137.49	126.45
rat10	M	naloxone	300	ug/kg	AP	89.66	94.37	91.11	125.02	99.84	100	143.72	155.41	129.38	87.42	78.58	90.7	104.01	96.75	102.77	103.52	108.16	120.08	117.08	118.67	124.36	113.12	122.16	116.56	105.71	95.61
rat11	M	naloxone	300	ug/kg	AP	100.68	96.43	104.9	98.9	99.09	100	175.12	186.56	198.59	166.84	118.76	129.52	129.32	138.49	134.14	131.53	123.65	120.45	123.98	121.2	102.98	142.35	140.67	122.42	118.45	136.51
rat4	M	naloxone	300	ug/kg	AP	101.24	92.84	96.09	106.79	103.04	100	116.66	123.41	120.35	124.81	128.3	125.96	120.99	87	82.82	96.98	105.17	115.33	146.15	130.62	145.17	139.52	145.74	162.12	105.84	111.29
rat1	M	naloxone	300	ug/kg	AP	92.13	109.98	105.16	85.23	107.51	100	195.61	130.41	121.56	84.96	85.25	80.7	81.09	91.63	104.89	88.53	71.23	71.47	68.33	69.1	73.8	81.55	82.8	81.7	87.46	88.02
rat3	M	naloxone	300	ug/kg	AP	81.87	111.93	121.46	82.91	101.84	100	181.94	210.57	240.67	188.13	170.32	151.46	157.12	147.81	140.98	135.06	119.86	123.31	141.87	135.57	133.42	111.76	123.7	122.33	119.84	121.85
rat7	M	naloxone	300	ug/kg	AP	100.33	96.05	107.82	96.06	99.73	100	120.67	95.47	91.34	91.13	101.01	99.83	97.75	106.67	103.43	101.89	90.48	96.07	105.44	87.59	96.85	95.89	117.1	101.85	108.6	88.89
rat8	M	naloxone	300	ug/kg	AP	102.92	92.33	102.45	101.02	101.27	100	94.94	138.28	119.25	118.27	113.95	104.27	99.4	102.98	107.27	104.09	103.16	111.73	121.1	112.51	121.65	128.44	129.15	104.85	85.12	111.06
rat3	F	naloxone	1000	ug/kg	AP	101.74	82.22	100.21	89.52	126.3	100	152.36	175.37	175.37	197.85	181.26	133.38	153.3	155.88	157.05	151.7	114.84	115.4	134.95	142.55	139.3	140.49	133.62	114.75	99.2	113.87
rat7	F	naloxone	1000	ug/kg	AP	96.9	94.48	95.53	91.77	121.31	100	163.3	138.11	109.18	104.57	96.65	100.46	116.15	106.52	117.07	112.89	126.28	93.12	96.21	115.15	88.64	91.09	99.66	110.91	119.65	131.18
rat9	F	naloxone	1000	ug/kg	AP	100.02	102.67	110.67	111.91	74.74	100	102.97	109.54	103.57	99.59	87.09	100.44	101.72	105.24	105.6	100.21	92.44	99.38	109.3	106.05	107.67	118.81	90.33	90.56	95.62	85.62
rat11	F	naloxone	1000	ug/kg	AP	109.84	113.03	98.83	86.96	91.34	100	264.83	193.96	154.37	136.53	122.26	107.59	96.48	92.59	105.31	100.15	112.15	93.56	99.88	115.78	97.22	134.21	121.69	146.48	116.22	120.56
rat12	F	naloxone	1000	ug/kg	AP	108.2	104.77	87.52	100.13	99.38	100	212.91	181.27	149.66	202.6	203.02	179.42	165.4	158.54	178.66	163.86	166.9	132.97	147.98	132.15	119.08	149.43	146.04	102.12	130.01	135.19
rat4	F	naloxone	1000	ug/kg	AP	81.99	105.95	103.81	108.98	99.28	100	124.89	110.2	73.83	74.18	74.95	80.24	97.05	84.58	92.03	112.01	131.04	108.01	83.62	118.69	128.52	126.14	132.9	136.61	125.92	118.35
rat5	F	naloxone	1000	ug/kg	AP	101.04	113.45	100.61	74.46	110.44	100	318.95	175.23	189.73	205.25	136.33	119.51	108.11	102.91	104.27	95.25	100.09	83.57	93.89	82.13	100.09	108.81	100.96	118.08	106.86	101.51
rat10	M	naloxone	1000	ug/kg	AP	81.21	84.39	103.25	110.6	120.56	100	128.01	117.17	93.15	86.3	94.39	84.92	78.59	84.54	81.55	113.72	93.47	94.7	97.88	125.26	86.67	83.64	117.29	117.61	124.05	77.83
rat11	M	naloxone	1000	ug/kg	AP	82.85	101.22	117.93	119.22	78.79	100	147.1	136.11	89.66	94.75	75.65	62.76	62.23	61.96	70.82	73.18	70.96	69.03	71.16	73.54	80.96	77.63	84.26	87.84	91.4	66.99
rat4	M	naloxone	1000	ug/kg	AP	97.09	104.67	97.45	121.52	79.28	100	136.26	111.76	85.17	83.91	87.96	86.14	86.71	78.62	78.07	79.53	73.35	84.09	91.99	104.41	90.35	93.58	103.24	103.82	100.14	95.03
rat1	M	naloxone	1000	ug/kg	AP	101.5	98.07	99.06	100.69	100.68	100	124.54	135.89	169.9	79.91	83.82	70.24	65.68	63.35	67.9	71.02	73.94	69.14	69.96	66.99	70.51	71.3	84.86	87.07	79.07	77.55
rat3	M	naloxone	1000	ug/kg	AP	85.1	99.6	98.96	97.44	118.9	100	174.17	154.84	113.46	71.53	100.92	99.16	105.14	123.99	127.38	102.42	123.45	121.83	114.98	118.25	118.02	103.73	116.18	118.89	124.15	123.43
rat7	M	naloxone	1000	ug/kg	AP	102.44	93.76	103.46	93.03	107.32	100	416.48	158.47	172.36	126.66	124.68	122.92	114.76	113.13	100.04	112.01	101.01	98.25	85.65	82.71	76.79	77.98	75.31	84.19	93.52	94.88
rat8	M	naloxone	1000	ug/kg	AP	96.63	98.54	105.07	102.97	96.78	100	151.68	120.75	106.76	102.2	100.8	99.55	102.47	95.18	92.51	117	88.85	124.75	140.97	121.31	96.7	119.59	145.79	143.3	130.62	117.69
RAW DATA
subj	sex	drug	dose	unit	measure	cpu_date	-30	-25	-20	-15	-10	BL AVG	FTN+EtOH	NLX	5	10	15	20	25	30	35	40	45	50	55	60	65	70	75	80	85	90
rat02	female	naloxone	0	ug/kg	(Te/RT)-1	2023-02-28	0.449275	0.4683	0.528428	0.582931	0.432749	0.492336	0.703947	0.887097	0.818328	0.670103	0.390706	0.422925	0.304709	0.28392	0.344697	0.296149	0.268759	0.284585	0.262448	0.3	0.236957	0.502174	0.467391	0.418478	0.491304	0.350773
rat03	female	naloxone	0	ug/kg	(Te/RT)-1	2023-03-06	0.394286	0.408582	0.431034	0.467626	0.435967	0.427499	0.779736	0.593023	0.558608	0.52027	0.450777	0.353191	0.460526	0.451197	0.466102	0.479167	0.53271	0.520979	0.571429	0.472779	0.49848	0.419185	0.363636	0.335135	0.383721	0.516304
rat04	female	naloxone	0	ug/kg	(Te/RT)-1	2023-02-28	0.596817	0.378151	0.42236	0.4	0.444976	0.448461	0.556701	0.552632	0.547771	0.61978	0.431818	0.521552	0.533784	0.515081	0.467925	0.44	0.436242	0.455285	0.421585	0.389231	0.545611	0.531707	0.540299	0.648298	0.629503	0.699145
rat05	female	naloxone	0	ug/kg	(Te/RT)-1	2023-03-06	0.382263	0.404794	0.295964	0.244828	0.324675	0.330505	1.12933	0.76875	0.702846	0.636943	0.486653	0.392405	0.334728	0.263636	0.212014	0.281955	0.252308	0.316667	0.337374	0.387097	0.365854	0.310705	0.307167	0.284211	0.285372	0.355478
rat06	female	naloxone	0	ug/kg	(Te/RT)-1	2023-02-27	0.380734	0.325581	0.288684	0.426357	0.52669	0.389609	1.03023	0.634981	0.592727	0.719403	0.59434	0.557522	0.494318	0.433243	0.331169	0.272921	0.354839	0.369369	0.277154	0.317308	0.348416	0.520325	0.370143	0.330508	0.308348	0.526316
rat08	female	naloxone	0	ug/kg	(Te/RT)-1	2023-03-06	0.469182	0.463675	0.462312	0.440367	0.362319	0.439571	0.554726	0.540426	0.380711	0.416667	0.396078	0.525806	0.36646	0.460111	0.510029	0.39782	0.436658	0.412969	0.487273	0.530275	0.448889	0.422951	0.460894	0.417598	0.435821	0.425758
rat09	female	naloxone	0	ug/kg	(Te/RT)-1	2023-02-28	0.479798	0.566553	0.569715	0.591837	0.591837	0.559948	0.723757	0.657143	0.652	0.631481	0.619772	0.568841	0.66537	0.685015	0.418919	0.47619	0.439252	0.539941	0.560193	0.581818	0.641283	0.598566	0.573574	0.669521	0.63658	0.485612
rat11	female	naloxone	0	ug/kg	(Te/RT)-1	2023-02-28	0.568862	0.5	0.465438	0.512821	0.366667	0.482757	0.65285	0.626609	0.596685	0.558559	0.552916	0.781457	0.484472	0.631944	0.625926	0.489451	0.420655	0.542683	0.347339	0.504886	0.476038	0.421488	0.443463	0.457478	0.383202	0.433908
rat12	female	naloxone	0	ug/kg	(Te/RT)-1	2023-03-06	0.417323	0.373737	0.462963	0.365517	0.381538	0.400216	0.440318	0.646018	0.719828	0.818182	0.478873	0.426357	0.394366	0.368421	0.422434	0.399533	0.423529	0.448617	0.43761	0.401261	0.374101	0.367089	0.407186	0.473054	0.345	0.349462
rat14	male	naloxone	0	ug/kg	(Te/RT)-1	2023-02-27	0.394077	0.521053	0.560732	0.575342	0.460916	0.502424	0.726708	0.563218	0.553672	0.607407	0.448795	0.571429	0.5	0.516304	0.453782	0.55707	0.524781	0.565079	0.613861	0.598684	0.588435	0.480801	0.503145	0.532609	0.549923	0.558917
rat18	male	naloxone	0	ug/kg	(Te/RT)-1	2023-03-07	0.317416	0.393182	0.371901	0.292576	0.414013	0.357818	0.656891	0.505263	0.415842	0.552752	0.62851	0.495146	0.502242	0.56682	0.510689	0.49409	0.543478	0.446009	0.513684	0.520979	0.573427	0.614545	0.553785	0.545936	0.536283	0.490991
rat19	male	naloxone	0	ug/kg	(Te/RT)-1	2023-02-27	0.509225	0.39645	0.448669	0.510909	0.502732	0.473597	0.758514	0.582857	0.587097	0.488722	0.519231	0.48105	0.4725	0.427027	0.511294	0.533865	0.555985	0.516981	0.525114	0.416149	0.47541	0.483254	0.52459	0.559322	0.531303	0.520124
rat24	male	naloxone	0	ug/kg	(Te/RT)-1	2023-02-28	0.420635	0.391931	0.306878	0.409091	0.406015	0.38691	0.554913	0.468966	0.40113	0.377778	0.394118	0.401478	0.434903	0.500982	0.48927	0.452229	0.390805	0.498155	0.439834	0.470199	0.405556	0.34188	0.412429	0.359756	0.54023	0.466
rat21.2	male	naloxone	0	ug/kg	(Te/RT)-1	45039	0.631206	0.612613	0.671875	0.585366	0.692308	0.638673	0.874074	0.846715	0.75	0.696203	0.70068	0.6	0.667954	0.687943	0.755556	0.698529	0.736842	0.787879	0.649254	0.664516	0.682353	0.719136	0.652778	0.691275	0.667857	0.708791
rat22.2	male	naloxone	0	ug/kg	(Te/RT)-1	45033	0.491667	0.413502	0.465116	0.461039	0.495413	0.465347	0.931034	0.678788	0.651429	0.474453	0.471014	0.474453	0.531746	0.503497	0.525714	0.544503	0.564103	0.441558	0.470588	0.534722	0.491329	0.505376	0.513369	0.394286	0.460432	0.460076
rat02	female	naloxone	100	ug/kg	(Te/RT)-1	2023-03-06	0.442379	0.572993	0.408072	0.352459	0.458333	0.446847	0.745704	0.818713	0.818713	0.296754	0.37299	0.430939	0.342105	0.540412	0.26087	0.241667	0.284286	0.302158	0.263795	0.339759	0.3021	0.409201	0.481959	0.429958	0.420408	0.372283
rat03	female	naloxone	100	ug/kg	(Te/RT)-1	2023-02-28	0.354839	0.298578	0.361991	0.391566	0.346154	0.350626	0.797814	0.578947	0.3659	0.416667	0.401709	0.50566	0.488798	0.478049	0.491228	0.509375	0.468182	0.519174	0.4	0.418079	0.450549	0.380435	0.520661	0.595486	0.471591	0.523592
rat04	female	naloxone	100	ug/kg	(Te/RT)-1	2023-03-06	0.560847	0.467323	0.370909	0.452632	0.427835	0.455909	0.762712	0.462617	0.414798	0.477011	0.43662	0.468085	0.475806	0.485714	0.53871	0.437276	0.510101	0.449755	0.446945	0.43038	0.361644	0.491654	0.310263	0.519164	0.525298	0.394531
rat05	female	naloxone	100	ug/kg	(Te/RT)-1	2023-02-27	0.388128	0.397059	0.282979	0.372263	0.391026	0.366291	1.34739	0.53271	0.593939	0.25	0.287671	0.275304	0.273423	0.248227	0.24	0.275862	0.247961	0.363636	0.277311	0.271309	0.2493	0.246231	0.197632	0.318017	0.306378	0.480392
rat06	female	naloxone	100	ug/kg	(Te/RT)-1	2023-03-06	0.500808	0.295265	0.419098	0.467836	0.557196	0.44804	0.707792	0.603175	0.497674	0.421348	0.508197	0.409091	0.439189	0.47432	0.498476	0.5	0.443478	0.450549	0.466284	0.45203	0.481216	0.494286	0.49922	0.47546	0.492013	0.565789
rat08	female	naloxone	100	ug/kg	(Te/RT)-1	2023-02-27	0.331797	0.272152	0.326531	0.418033	0.375566	0.344816	0.691275	0.926174	0.926174	0.425926	0.414226	0.323887	0.281955	0.278195	0.274223	0.266423	0.325626	0.304833	0.23588	0.295045	0.32	0.490099	0.36262	0.427711	0.393113	0.446727
rat09	female	naloxone	100	ug/kg	(Te/RT)-1	2023-03-06	0.382022	0.416834	0.469136	0.440299	0.455446	0.432747	0.737374	0.450292	0.44856	0.573529	0.576923	0.582651	0.230366	0.467949	0.501558	0.422977	0.410256	0.480892	0.507916	0.543253	0.46714	0.495035	0.370192	0.444444	0.5	0.438202
rat11	female	naloxone	100	ug/kg	(Te/RT)-1	2023-03-06	0.448133	0.342342	0.390625	0.497585	0.365922	0.408921	0.913669	0.573684	0.573684	0.381395	0.334711	0.318725	0.286219	0.253378	0.286713	0.314332	0.34749	0.346095	0.373494	0.322251	0.291971	0.30445	0.402439	0.371781	0.409429	0.444976
rat12	female	naloxone	100	ug/kg	(Te/RT)-1	2023-02-28	0.417874	0.401028	0.412621	0.43609	0.45614	0.424751	0.496403	0.705882	0.705882	0.464286	0.455172	0.431373	0.354651	0.4	0.377143	0.380952	0.364103	0.364929	0.355556	0.349138	0.344569	0.375	0.360324	0.386076	0.373961	0.412518
rat14	male	naloxone	100	ug/kg	(Te/RT)-1	2023-03-07	0.348285	0.304527	0.325581	0.285156	0.436364	0.339983	0.69697	0.440594	0.422925	0.442907	0.415751	0.479239	0.407063	0.475852	0.489552	0.516717	0.584775	0.491329	0.744472	0.467681	0.403169	0.504732	0.556701	0.551555	0.553354	0.704036
rat18	male	naloxone	100	ug/kg	(Te/RT)-1	2023-02-27	0.49162	0.402299	0.389722	0.537634	0.369792	0.438213	0.688889	0.861607	0.572816	0.601852	0.569832	0.461538	0.396552	0.469231	0.379447	0.451264	0.415162	0.448276	0.444898	0.53252	0.537549	0.552795	0.484615	0.447038	0.407855	0.419929
rat19	male	naloxone	100	ug/kg	(Te/RT)-1	2023-03-07	0.448529	0.616667	0.475	0.328125	0.464286	0.466521	0.718475	0.552083	0.442708	0.455399	0.417062	0.398458	0.518797	0.391304	0.456349	0.388087	0.450413	0.498182	0.506757	0.439324	0.427136	0.629213	0.492308	0.446328	0.494898	0.45037
rat24	male	naloxone	100	ug/kg	(Te/RT)-1	2023-03-17	0.610687	0.561404	0.65	0.666667	0.765432	0.650838	0.63142	0.637097	0.612676	0.606936	0.613924	0.629139	0.634615	0.595808	0.708333	0.583113	0.627219	0.616216	0.595506	0.615819	0.632047	0.632047	0.632047	0.632047	0.632047	0.632047
rat21.2	male	naloxone	100	ug/kg	(Te/RT)-1	45033	0.586777	0.679389	0.646259	0.649007	0.637168	0.63972	1.15541	0.696154	0.575758	0.522124	0.5	0.556	0.574627	0.598485	0.617021	0.583942	0.615942	0.671141	0.619048	0.602837	0.666667	0.616541	0.660377	0.636364	0.644295	0.635135
rat22.2	male	naloxone	100	ug/kg	(Te/RT)-1	45039	0.421875	0.493506	0.463576	0.480315	0.478261	0.467507	0.780822	0.616162	0.524138	0.494048	0.478022	0.440217	0.407767	0.388393	0.420561	0.401786	0.514851	0.372549	0.393013	0.477064	0.472477	0.616505	0.417582	0.526087	0.560386	0.533088
rat10	male	naloxone	0	ug/kg	(Te/RT)-1	2023-09-13	0.466981	0.49162	0.535817	0.540984	0.472	0.50148	1.19444	0.608333	0.696682	0.615385	0.552448	0.596899	0.419689	0.426396	0.419192	0.393701	0.427083	0.401338	0.449057	0.406593	0.462451	0.365	0.454545	0.487603	0.57	0.56701
rat11	male	naloxone	0	ug/kg	(Te/RT)-1	2023-09-19	0.598985	0.482456	0.63285	0.722084	0.589189	0.605113	0.705584	0.702381	0.63522	0.6625	0.674556	0.706897	0.672727	0.655063	0.639752	0.519481	0.509434	0.49	0.454167	0.533654	0.533632	0.420904	0.505102	0.460674	0.533679	0.606061
rat3	female	naloxone	0	ug/kg	(Te/RT)-1	2023-09-13	0.595238	0.551181	0.538206	0.530576	0.465632	0.536167	0.782051	0.683908	0.715909	0.436567	0.463333	0.488889	0.43871	0.5	0.502994	0.476744	0.432432	0.447853	0.462916	0.427896	0.390836	0.419075	0.387342	0.431373	0.496368	0.511364
rat4	male	naloxone	0	ug/kg	(Te/RT)-1	2023-09-19	0.56701	0.528205	0.389262	0.405405	0.487047	0.475386	0.658228	0.689024	0.686391	0.751634	2.45122	3.67133	0.631429	0.517857	0.52381	0.512077	0.455026	0.498462	0.471883	0.590164	0.683628	0.657143	0.710145	0.695187	0.763819	0.7
rat7	female	naloxone	0	ug/kg	(Te/RT)-1	2023-09-12	0.598361	0.517241	0.646217	0.52183	0.535032	0.563736	0.883041	0.661376	0.646766	0.505155	0.496471	0.435556	0.437209	0.473214	0.463869	0.406143	0.419614	0.490637	0.568773	0.523105	0.564	0.525362	0.546392	0.602273	0.568548	0.594298
rat9	female	naloxone	0	ug/kg	(Te/RT)-1	2023-09-18	0.475275	0.558559	0.583333	0.563492	0.515152	0.539162	0.877395	0.671429	0.625806	0.576687	0.571856	0.662651	0.643678	0.65	0.597938	0.670051	0.659794	0.699029	0.652381	0.598558	0.656757	0.587234	0.629808	0.624088	0.654741	0.661947
rat1	male	naloxone	0	ug/kg	(Te/RT)-1	2023-11-16	0.466667	0.471014	0.455	0.488827	0.485119	0.473325	1.26961	0.595506	0.55914	0.618321	0.566667	0.525974	0.512658	0.461326	0.411638	0.340989	0.340249	0.490099	0.274709	0.29304	0.356574	0.284965	0.248687	0.263333	0.246206	0.338521
rat11	female	naloxone	0	ug/kg	(Te/RT)-1	2023-11-10	0.451064	0.5	0.437956	0.388601	0.408805	0.437285	0.616393	0.57485	0.510753	0.442424	0.439759	0.492308	0.448718	0.491736	0.426877	0.506289	0.448473	0.488189	0.468165	0.457055	0.466574	0.463904	0.491124	0.486381	0.399478	0.407008
rat12	female	naloxone	0	ug/kg	(Te/RT)-1	2023-11-03	0.342105	0.337802	0.329609	0.334951	0.402439	0.349381	1.06369	0.483696	0.607955	0.608911	0.555046	0.502935	0.452	0.425101	0.375746	0.342	0.405858	0.38843	0.409483	0.382716	0.368526	0.376623	0.411894	0.361111	0.38247	0.386555
rat3	male	naloxone	0	ug/kg	(Te/RT)-1	2023-11-02	0.460377	0.490909	0.357558	0.398026	0.421429	0.42566	0.766497	0.546584	0.517647	0.5	0.408867	0.434783	0.468085	0.456621	0.497778	0.517544	0.514768	0.433333	0.400545	0.405622	0.521277	0.465909	0.467433	0.461832	0.396552	0.409091
rat4	female	naloxone	0	ug/kg	(Te/RT)-1	2023-10-27	0.509554	0.519608	0.474747	0.475	0.452675	0.486317	0.628676	0.531034	0.538961	0.491429	0.47191	0.443182	0.448864	0.466292	0.427673	0.601942	0.565217	0.543478	0.559783	0.485915	0.504323	0.505495	0.63913	0.687783	0.403846	0.491379
rat5	female	naloxone	0	ug/kg	(Te/RT)-1	2023-11-10	0.479224	0.381279	0.421488	0.408163	0.493056	0.436642	1.08427	0.718543	0.887417	0.824176	0.68617	0.652381	0.485417	0.431065	0.378472	0.432836	0.391304	0.393701	0.463519	0.44381	0.431703	0.478261	0.440323	0.468954	0.480392	0.515098
rat7	male	naloxone	0	ug/kg	(Te/RT)-1	2023-10-26	0.503185	0.528169	0.510345	0.473684	0.466667	0.49641	1.35065	0.692308	0.798507	0.65035	0.592857	0.617647	0.614286	0.607143	0.604167	0.62069	0.61745	0.62585	0.631579	0.608696	0.572464	0.467949	0.522613	0.494118	0.513725	0.546729
rat8	male	naloxone	0	ug/kg	(Te/RT)-1	2023-11-09	0.413408	0.479821	0.505376	0.42735	0.377953	0.440782	1.36508	0.553191	0.580645	0.56875	0.559524	0.561798	0.52973	0.529412	0.490566	0.484305	0.470213	0.411765	0.411429	0.457627	0.465587	0.421053	0.360743	0.400341	0.379888	0.382151
rat10	male	naloxone	300	ug/kg	(Te/RT)-1	2023-09-13	0.410256	0.431818	0.416918	0.572052	0.456835	0.457576	0.657627	0.711111	0.592	0.4	0.359551	0.415	0.475904	0.442708	0.47027	0.473684	0.494898	0.549451	0.535714	0.543011	0.569061	0.517588	0.558974	0.533333	0.483721	0.4375
rat11	male	naloxone	300	ug/kg	(Te/RT)-1	2023-09-19	0.442529	0.423858	0.461078	0.434685	0.43554	0.439538	0.769737	1.34737	0.872881	0.733333	0.521978	0.569307	0.568421	0.608696	0.589595	0.578125	0.543478	0.529412	0.544944	0.532738	0.452632	0.625698	0.61828	0.538095	0.520619	0.6
rat3	female	naloxone	300	ug/kg	(Te/RT)-1	2023-09-13	0.634921	0.642857	0.615385	0.621277	0.615764	0.626041	0.860577	1.04878	0.844444	0.669173	0.735099	0.684211	0.691824	0.686275	0.609467	0.60804	0.7	0.667442	0.597015	0.640394	0.522293	0.463768	0.490798	0.491429	0.567686	0.579498
rat4	male	naloxone	300	ug/kg	(Te/RT)-1	2023-09-19	0.496835	0.455621	0.471591	0.524064	0.505682	0.490759	0.572519	0.605634	0.590604	0.6125	0.62963	0.618182	0.59375	0.426966	0.406467	0.475962	0.516129	0.56599	0.717241	0.641026	0.712418	0.684713	0.71521	0.79562	0.519417	0.546154
rat7	female	naloxone	300	ug/kg	(Te/RT)-1	2023-09-12	0.523466	0.521739	0.475712	0.609113	0.491803	0.524367	0.750685	0.882075	0.907643	0.769716	0.720238	0.592593	0.653409	0.558594	0.548387	0.578838	0.578059	0.602679	0.574297	0.607219	0.740741	0.585153	0.612766	0.576471	0.57515	0.576037
rat9	female	naloxone	300	ug/kg	(Te/RT)-1	2023-09-18	0.601695	0.696386	0.573991	0.545232	0.56691	0.596843	0.647436	0.570175	0.552448	0.51634	0.511236	0.607477	0.596059	0.576744	0.615385	0.590308	0.600446	0.614035	0.657459	0.579853	0.523139	0.560878	0.578059	0.628755	0.578125	0.549801
rat1	male	naloxone	300	ug/kg	(Te/RT)-1	2023-11-16	0.417808	0.498759	0.476923	0.386503	0.487544	0.453508	0.887097	0.591398	0.551282	0.385321	0.386598	0.365979	0.367758	0.415556	0.475676	0.401478	0.323045	0.324138	0.309859	0.313373	0.334711	0.369835	0.375519	0.370536	0.396624	0.39916
rat11	female	naloxone	300	ug/kg	(Te/RT)-1	2023-11-10	0.44	0.433692	0.398496	0.406015	0.413333	0.418307	1.06952	0.604396	0.516484	0.461538	0.446667	0.375	0.422857	0.38587	0.446602	0.339286	0.368889	0.315315	0.372881	0.402116	0.385892	0.384416	0.46519	0.402174	0.368852	0.32304
rat12	female	naloxone	300	ug/kg	(Te/RT)-1	2023-11-03	0.361277	0.409639	0.366667	0.362934	0.433824	0.386868	1.02381	0.567568	0.643032	0.337325	0.342574	0.308129	0.319502	0.341463	0.364026	0.38055	0.374502	0.414062	0.407407	0.402626	0.409283	0.473348	0.447154	0.454183	0.424107	0.36887
rat3	male	naloxone	300	ug/kg	(Te/RT)-1	2023-11-02	0.316872	0.433198	0.470085	0.320896	0.394161	0.387042	0.704188	1.23729	0.931507	0.728125	0.659218	0.586207	0.608108	0.572093	0.545667	0.522727	0.463918	0.477273	0.549091	0.524715	0.516378	0.43257	0.478764	0.473485	0.46383	0.471616
rat4	female	naloxone	300	ug/kg	(Te/RT)-1	2023-10-27	0.458824	0.481586	0.459459	0.501199	0.45082	0.470378	0.548589	0.551724	0.539683	0.5	0.452096	0.472393	0.473118	0.541237	0.524096	0.539326	0.490446	0.519737	0.531401	0.492308	0.574324	0.561086	0.57767	0.482014	0.561151	0.51073
rat5	female	naloxone	300	ug/kg	(Te/RT)-1	2023-11-10	0.354497	0.325581	0.420188	0.488764	0.380282	0.393862	1.22901	0.634021	0.867925	0.659574	0.485	0.459821	0.433673	0.405467	0.457014	0.462222	0.459716	0.518182	0.410839	0.416	0.468992	0.492565	0.561702	0.516544	0.541528	0.498054
rat7	male	naloxone	300	ug/kg	(Te/RT)-1	2023-10-26	0.529101	0.506527	0.568571	0.506579	0.525926	0.527341	0.636364	0.503472	0.481651	0.480583	0.532663	0.526448	0.515464	0.5625	0.545455	0.537313	0.477157	0.506608	0.556017	0.461905	0.510753	0.505669	0.61753	0.537118	0.572687	0.46875
rat8	male	naloxone	300	ug/kg	(Te/RT)-1	2023-11-09	0.389535	0.349462	0.387755	0.382353	0.383275	0.378476	0.359331	0.523364	0.451327	0.447619	0.43128	0.394619	0.376214	0.389744	0.405983	0.393939	0.390428	0.422886	0.458333	0.425837	0.460432	0.486111	0.488818	0.396825	0.322176	0.420323
rat10	male	naloxone	1000	ug/kg	(Te/RT)-1	2023-09-13	0.394102	0.409524	0.501048	0.536765	0.585062	0.4853	0.621212	0.568627	0.452055	0.418831	0.458065	0.412121	0.381395	0.410256	0.395745	0.551887	0.453634	0.459584	0.475	0.607895	0.420613	0.405896	0.569231	0.570755	0.602015	0.377709
rat11	male	naloxone	1000	ug/kg	(Te/RT)-1	2023-09-19	0.44	0.537559	0.626316	0.633166	0.41844	0.531096	0.78125	0.722892	0.47619	0.503226	0.401786	0.333333	0.330508	0.32906	0.376106	0.388646	0.376874	0.366603	0.377953	0.390558	0.43	0.412281	0.447479	0.466507	0.485437	0.355769
rat3	female	naloxone	1000	ug/kg	(Te/RT)-1	2023-09-13	0.435115	0.351648	0.428571	0.382857	0.540146	0.427667	0.651613	1.09	1.02062	0.846154	0.775194	0.570423	0.655629	0.666667	0.671642	0.64878	0.491124	0.493548	0.577143	0.609658	0.595745	0.600823	0.571429	0.490741	0.424242	0.486979
rat4	male	naloxone	1000	ug/kg	(Te/RT)-1	2023-09-19	0.530055	0.571429	0.53202	0.663415	0.432836	0.545951	0.743902	0.610169	0.465	0.458128	0.480226	0.470297	0.473418	0.429204	0.42623	0.434211	0.400474	0.459091	0.502242	0.570048	0.493274	0.510917	0.563636	0.56682	0.546729	0.518828
rat7	female	naloxone	1000	ug/kg	(Te/RT)-1	2023-09-12	0.443787	0.432692	0.4375	0.42029	0.555556	0.457965	0.747841	0.632479	0.5	0.478873	0.442623	0.460094	0.531915	0.487805	0.536122	0.516981	0.578313	0.426471	0.440613	0.527331	0.405941	0.417143	0.456395	0.507937	0.547945	0.600753
rat9	female	naloxone	1000	ug/kg	(Te/RT)-1	2023-09-18	0.584071	0.599537	0.646226	0.653465	0.436426	0.583945	0.601266	0.63964	0.60479	0.58156	0.508571	0.586538	0.594017	0.614561	0.616667	0.585153	0.539823	0.580336	0.638243	0.619247	0.628713	0.693767	0.5275	0.528796	0.558376	0.5
rat1	male	naloxone	1000	ug/kg	(Te/RT)-1	2023-11-16	0.465714	0.45	0.454545	0.462025	0.461957	0.458848	0.571429	0.623529	0.779605	0.366667	0.384615	0.322275	0.30137	0.290698	0.311538	0.325893	0.339286	0.317269	0.321012	0.307385	0.323529	0.32716	0.389381	0.399497	0.362791	0.355856
rat11	female	naloxone	1000	ug/kg	(Te/RT)-1	2023-11-10	0.379487	0.390511	0.341463	0.300429	0.315574	0.345493	0.91498	0.670103	0.533333	0.471698	0.422414	0.371728	0.333333	0.319905	0.363844	0.346008	0.387454	0.323232	0.34507	0.4	0.335878	0.463675	0.420436	0.506087	0.401544	0.416514
rat12	female	naloxone	1000	ug/kg	(Te/RT)-1	2023-11-03	0.405882	0.393035	0.328321	0.37561	0.372807	0.375131	0.798701	1.28758	0.561404	0.76	0.761589	0.673077	0.620482	0.594737	0.670213	0.614679	0.626106	0.498812	0.555133	0.495726	0.446721	0.560554	0.547855	0.383085	0.487705	0.507143
rat3	male	naloxone	1000	ug/kg	(Te/RT)-1	2023-11-02	0.326172	0.381766	0.37931	0.373494	0.455764	0.383301	0.66759	0.593496	0.434889	0.274194	0.386831	0.38009	0.402985	0.475248	0.488263	0.392593	0.473171	0.466981	0.440722	0.453271	0.452381	0.39759	0.445312	0.455696	0.475877	0.473118
rat4	female	naloxone	1000	ug/kg	(Te/RT)-1	2023-10-27	0.404372	0.522523	0.511986	0.537459	0.489627	0.493193	0.615942	0.543478	0.364103	0.365854	0.369668	0.395745	0.478632	0.417127	0.453865	0.552419	0.646288	0.53271	0.412429	0.585366	0.633858	0.622137	0.655462	0.673774	0.621005	0.583673
rat5	female	naloxone	1000	ug/kg	(Te/RT)-1	2023-11-10	0.364796	0.409611	0.363229	0.268817	0.398734	0.361037	1.15152	0.632653	0.920705	0.741036	0.492212	0.431472	0.3903	0.37155	0.376471	0.343874	0.361345	0.301724	0.338983	0.296537	0.361345	0.392857	0.364508	0.426316	0.385802	0.366505
rat7	male	naloxone	1000	ug/kg	(Te/RT)-1	2023-10-26	0.470852	0.430939	0.475524	0.427586	0.493289	0.459638	1.91429	0.728395	0.792254	0.582192	0.573099	0.564972	0.527473	0.52	0.459799	0.514851	0.464286	0.451613	0.393701	0.380165	0.352941	0.358407	0.346154	0.386957	0.429864	0.436123
rat8	male	naloxone	1000	ug/kg	(Te/RT)-1	2023-11-09	0.381356	0.388889	0.414634	0.40636	0.381944	0.394637	0.598592	0.47651	0.42132	0.403315	0.39779	0.392857	0.404372	0.375635	0.365079	0.461717	0.350649	0.492308	0.556338	0.478723	0.381616	0.471963	0.575342	0.565517	0.515493	0.464435

## Sheet: Exp. 4b - MV
subj	sex	drug	dose	unit	measure	-30_median	-25_median	-20_median	-15_median	-10_median	-5_median	AVG BL	NLX	FTN+EtOH	10_median	15_median	20_median	25_median	30_median	35_median	40_median	45_median	50_median	55_median	60_median	65_median	70_median	75_median	80_median	85_median	90_median
rat17	F	sal	0	mg/kg	MV_ml	106.89	104.528	111.614	94.4882	103.937	78.5433	100	87.9921	63.189	64.6654	70.8661	63.7795	60.2362	59.0551	67.9134	79.1339	79.1339	73.8189	86.2205	95.6693	79.7244	85.6299	85.0394	85.6299	79.7244	74.4094
rat18	F	sal	0	mg/kg	MV_ml	98.06	98.06	98.06	110.758	101.587	93.4744	100	114.991	56.4374	98.06	78.3069	68.4303	79.0123	88.8889	88.8889	83.9506	82.5397	63.4921	66.3139	77.6014	86.7725	101.587	80.4233	76.8959	74.0741	80.776
rat19	F	sal	0	mg/kg	MV_ml	80.9524	64.881	62.5	207.44	81.25	102.976	100	73.2143	78.869	34.5238	90.7738	70.6845	50.5952	32.7381	75.2976	88.5417	101.786	94.9405	88.0952	77.9762	35.119	166.667	62.2024	108.333	70.5357	47.9167
rat20	F	sal	0	mg/kg	MV_ml	123.046	123.046	80.4061	76.1421	102.335	95.0254	100	91.3706	84.9746	78.5787	64.5685	55.4315	54.8223	62.7411	112.69	106.599	95.0254	82.8426	68.8325	68.8325	65.1777	62.132	95.0254	105.381	105.076	79.797
rat21	F	sal	0	mg/kg	MV_ml	107.353	126.103	109.191	80.8824	71.3235	105.147	100	97.7941	79.7794	70.5882	77.2059	79.4118	72.7941	69.8529	76.1029	73.5294	76.4706	76.4706	74.2647	72.7941	74.2647	81.6176	74.2647	69.8529	78.6765	83.8235
rat22	F	sal	0	mg/kg	MV_ml	111.742	108.942	125.972	84.4479	83.0482	85.8476	100	99.3779	44.79	94.2457	92.846	73.2504	75.1166	77.916	69.9844	58.7869	55.0544	71.3841	67.1851	58.7869	63.4526	54.5879	59.2535	65.7854	65.3188	65.3188
rat23	F	sal	0	mg/kg	MV_ml	104.808	120.511	92.0268	96.409	92.0268	94.2179	100	95.6786	89.8357	100.061	113.938	70.846	76.689	96.409	100.061	94.9483	107.365	91.2964	92.0268	89.1053	92.7572	92.7572	93.4875	89.1053	84.7231	78.8801
rat24	F	sal	0	mg/kg	MV_ml	86.6741	97.7604	92.7212	102.464	113.886	106.495	100	92.4692	78.4434	73.5722	55.7671	48.7122	43.673	45.3527	82.3068	64.1657	63.6618	62.8219	62.8219	60.8063	57.1109	56.439	59.6305	56.271	56.271	56.271
rat25	F	sal	0	mg/kg	MV_ml	124.208	165.271	90.2715	82.1267	81.7873	56.3348	100	95.0226	54.2986	68.552	60.4072	54.9774	48.19	52.9412	68.552	121.493	127.602	103.167	114.027	113.348	111.991	87.5566	98.0769	73.6425	61.086	60.4072
rat26	F	sal	0	mg/kg	MV_ml	115.182	96.3614	68.5069	127.227	96.3614	96.3614	100	98.6198	76.788	82.0577	73.7767	100.125	91.8444	94.1029	94.1029	86.5747	78.2936	64.7428	102.76	96.7378	85.8218	67.0013	54.9561	75.2823	99.7491	77.5408
rat27	F	sal	0	mg/kg	MV_ml	93.7931	105.103	114.207	103.172	98.7586	84.9655	100	102.621	41.931	70.6207	86.6207	81.6552	74.4828	62.3448	57.931	62.8966	103.172	89.931	92.1379	126.345	115.31	115.31	112.552	111.724	99.8621	62.3448
rat28	F	sal	0	mg/kg	MV_ml	98.8586	108.983	95.8809	90.5211	109.578	96.1787	100	110.769	120.596	103.027	104.814	107.196	124.467	110.174	104.814	67.8908	55.3846	98.263	73.8462	55.3846	61.9355	108.387	73.2506	73.5484	70.8685	86.3524
rat29	F	sal	0	mg/kg	MV_ml	125.62	102.952	107.674	83.1169	75.3247	105.313	100	71.7828	19.8347	55.49	52.4203	71.3105	69.8937	66.1157	67.5325	63.7544	60.9209	60.9209	63.7544	70.366	73.9079	59.0319	81.464	86.8949	96.8123	101.535
rat30	F	sal	0	mg/kg	MV_ml	98.491	76.187	111.299	111.741	101.583	100.699	100	93.8535	76.8495	82.8119	56.0913	70.2245	64.0412	62.9371	79.4994	83.0328	99.5951	116.158	110.416	79.0578	75.3036	78.1745	86.1244	96.2827	94.0743	94.516
rat31	F	sal	0	mg/kg	MV_ml	106.759	106.066	108.492	92.8943	97.0537	88.7348	100	102.253	38.1282	55.1127	145.581	118.544	61.6984	58.9255	57.539	56.8458	61.6984	80.4159	90.4679	100.867	90.8146	85.2686	83.8821	85.2686	90.1213	86.6551
rat32	F	sal	0	mg/kg	MV_ml	100.916	98.4741	97.2533	100.509	97.0498	105.799	100	101.729	61.8515	65.1068	50.4578	45.5748	89.3184	105.392	81.3835	76.9074	73.6521	65.9207	73.2452	86.2665	76.5005	69.176	74.6694	86.2665	89.9288	89.9288
rat17	F	nlx	0.3	mg/kg	MV_ml	106.424	106.424	106.424	96.9747	102.694	81.0609	100	85.5367	77.0825	64.1525	76.8338	90.5097	68.6283	67.1363	67.1363	49.7306	64.1525	76.8338	85.288	49.7306	53.2118	73.104	74.0986	79.569	68.8769	49.7306
rat18	F	nlx	0.3	mg/kg	MV_ml	109.091	102.194	94.0439	95.9248	92.163	106.583	100	91.5361	80.5643	73.9812	78.9969	87.7743	79.6238	78.9969	87.1473	90.2821	104.702	78.3699	80.8777	62.6959	59.5611	92.163	89.0282	94.6708	94.6708	84.6395
rat19	F	nlx	0.3	mg/kg	MV_ml	118.899	118.899	118.899	62.3279	79.5995	101.377	100	73.3417	65.0814	58.5732	65.0814	55.0688	79.5995	79.0989	52.816	70.0876	55.5695	89.612	77.0964	57.572	55.5695	46.0576	73.3417	56.5707	82.1026	81.602
rat20	F	nlx	0.3	mg/kg	MV_ml	95.94	104.934	93.6914	76.0775	115.428	113.929	100	128.545	92.9419	68.9569	77.2017	129.669	73.4541	86.9457	77.9513	80.9494	95.94	86.9457	104.934	112.43	104.934	113.929	107.933	99.6877	91.4428	107.183
rat21	F	nlx	0.3	mg/kg	MV_ml	106.792	106.792	71.6628	86.4169	95.5504	132.787	100	106.792	85.0117	73.7705	74.4731	69.555	89.9297	94.8478	70.9602	74.1218	82.2014	77.9859	77.2834	73.7705	49.8829	85.7143	83.9578	72.3653	54.0984	92.74
rat22	F	nlx	0.3	mg/kg	MV_ml	107.162	98.6737	93.8992	100.796	103.448	96.0212	100	98.6737	79.5756	65.7825	98.4085	75.8621	48.2759	45.0928	57.2944	52.5199	52.5199	55.7029	55.7029	96.5517	85.9416	50.3979	50.9284	53.0504	59.4164	55.7029
rat23	F	nlx	0.3	mg/kg	MV_ml	115.578	115.243	89.7822	92.4623	91.1223	95.8124	100	132.328	103.183	92.4623	88.4422	111.558	107.873	109.213	106.198	85.0921	71.6918	107.873	91.1223	103.183	99.1625	100.503	112.563	119.263	96.1474	96.1474
rat24	F	nlx	0.3	mg/kg	MV_ml	113.083	106.496	98.8106	90.0274	94.419	97.1638	100	112.26	111.162	134.767	129.552	126.532	123.788	109.79	94.968	97.1638	81.7932	79.5974	98.2617	107.594	102.653	83.4401	80.1464	81.2443	87.8317	85.6359
rat25	F	nlx	0.3	mg/kg	MV_ml	98.8142	90.1186	92.4901	116.206	102.767	99.6047	100	150.988	89.3281	71.1462	76.6798	109.881	94.8617	99.6047	89.3281	106.719	83.7945	63.6364	55.336	94.0711	124.901	103.953	102.767	119.368	110.672	95.6522
rat26	F	nlx	0.3	mg/kg	MV_ml	104.094	102.144	121.637	92.0078	101.365	78.7524	100	106.823	103.704	79.5322	71.7349	65.4971	87.3294	74.0741	66.2768	87.3294	90.4483	72.5146	72.5146	77.9727	70.9552	78.7524	58.4795	76.4133	103.704	91.2281
rat27	F	nlx	0.3	mg/kg	MV_ml	95.4955	112.312	112.913	87.0871	98.4985	93.6937	100	100.3	93.6937	81.0811	75.0751	78.0781	90.6907	82.2823	65.4655	93.6937	71.4715	110.511	109.91	94.8949	100	138.138	132.132	71.4715	72.3724	106.907
rat28	F	nlx	0.3	mg/kg	MV_ml	114.972	111.955	85.8101	97.8771	102.235	87.1508	100	96.5363	85.1397	78.4358	79.7765	72.4022	87.8212	71.3966	92.514	82.4581	66.3687	67.7095	76.4246	98.5475	71.0615	58.9944	61.676	85.1397	89.8324	81.7877
rat29	F	nlx	0.3	mg/kg	MV_ml	107.686	106.655	119.279	92.7437	81.9236	91.7132	100	83.9845	70.073	67.4968	73.1644	62.8596	96.3504	96.8656	85.5303	69.3001	43.0228	68.5273	55.6462	51.5243	67.4968	52.5547	49.9785	49.4633	57.7072	49.4633
rat30	F	nlx	0.3	mg/kg	MV_ml	93.112	92.6141	104.564	100.581	108.05	101.079	100	102.075	97.0954	105.56	129.959	137.925	134.938	125.477	125.975	127.469	122.988	122.49	119.004	116.017	110.041	98.0913	86.639	81.1618	76.1826	69.7095
rat31	F	nlx	0.3	mg/kg	MV_ml	85.0347	123.687	76.115	96.333	107.037	111.794	100	99.3062	106.739	98.1169	89.7919	103.469	106.442	110.01	98.7116	117.146	103.766	65.4113	95.7384	57.6809	117.74	124.876	114.767	89.7919	92.7651	92.7651
rat32	F	nlx	0.3	mg/kg	MV_ml	107.131	101.067	73.4419	113.869	96.6873	107.805	100	90.2864	80.1797	61.9876	56.5974	97.0241	53.9023	57.2712	88.9388	76.8108	92.3077	64.009	48.5121	85.5699	127.344	62.6614	71.4206	72.7681	86.2437	83.8855
rat03	M	sal	0	mg/kg	MV_ml	97.9817	91.9266	101.56	107.064	94.1284	107.339	100	127.706	60.5505	80.367	84.7706	60.5505	54.4954	55.0459	74.3119	83.6697	86.422	72.6606	58.8991	77.3394	66.055	68.8073	68.2569	64.9541	67.7064	78.1651
rat04	M	sal	0	mg/kg	MV_ml	95.5448	103.749	98.9854	91.0454	110.631	100.044	100	90.5161	94.2214	83.1054	75.6948	76.7534	93.1628	79.4001	74.1067	75.4301	76.7534	71.9894	73.0481	70.9307	74.1067	73.5774	75.6948	77.2828	83.3701	85.2228
rat05	M	sal	0	mg/kg	MV_ml	106.415	123.396	99.6226	76.4151	102.453	91.6981	100	115.755	22.9245	93.3962	74.717	66.7925	69.0566	66.5094	65.6604	73.5849	75.8491	73.5849	71.3208	55.4717	57.1698	56.6038	54.9057	58.8679	59.434	63.1132
rat06	M	sal	0	mg/kg	MV_ml	86.439	83.1924	92.1204	116.672	109.773	111.803	100	91.0044	70.2063	84.0041	93.9466	111.6	104.295	102.063	109.368	109.368	109.368	109.368	109.368	109.368	109.368	109.368	109.368	109.368	109.368	109.368
rat07	M	sal	0	mg/kg	MV_ml	101.145	102.706	123.933	92.4037	92.4037	87.4089	100	107.388	41.2071	77.4194	64.308	66.4932	93.3403	91.155	93.0281	98.0229	91.155	83.0385	77.4194	81.1655	81.1655	88.0333	99.8959	108.637	81.1655	88.0333
rat09	M	sal	0	mg/kg	MV_ml	110.379	100.344	85.5878	85.5878	116.576	101.525	100	109.198	43.089	81.456	89.1294	76.7339	74.9631	90.9001	60.2066	63.7482	83.5219	73.7826	72.6021	68.4702	68.4702	67.2897	69.6508	66.6995	77.029	73.1923
rat10	M	sal	0	mg/kg	MV_ml	111.249	109.091	100.065	91.0399	101.635	86.9196	100	85.5461	10.9876	53.7606	53.7606	56.8999	62.7861	76.913	75.7358	65.3368	67.8875	89.0778	64.3558	63.9634	65.9254	65.533	74.1661	73.7737	78.2865	75.5396
rat11	M	sal	0	mg/kg	MV_ml	109.705	119.55	115.331	75.9494	69.1983	110.267	100	132.771	56.8214	105.767	96.2025	90.5767	86.0759	84.3882	91.1392	106.892	92.827	100.141	66.3854	62.4473	66.3854	74.5429	75.9494	70.3235	66.948	66.948
rat12	M	sal	0	mg/kg	MV_ml	111.874	100.128	95.122	98.0103	95.122	99.7433	100	93.389	102.054	96.2773	88.5751	82.2208	74.3261	75.0963	71.6303	70.8601	70.6675	91.4634	73.9409	72.7856	78.9474	75.8665	62.3877	75.0963	90.8858	87.0347
rat15	M	sal	0	mg/kg	MV_ml	108.304	104.426	93.6847	100.249	99.6519	93.6847	100	105.022	54.8981	95.4749	99.6519	68.0259	64.4455	62.0587	79.3635	66.8324	61.462	60.2685	60.2685	60.8652	59.0751	62.6554	61.462	65.0423	68.0259	66.8324
rat16	M	sal	0	mg/kg	MV_ml	106.169	102.915	100.678	97.6271	95.7966	96.8136	100	100.881	9.35593	59.7966	59.7966	54.1017	63.0508	63.4576	72.8136	78.1017	78.5085	77.2881	77.8983	78.5085	82.3729	80.5424	77.8983	87.4576	87.4576	87.4576
rat03	M	nlx	0.3	mg/kg	MV_ml	109.785	95.8315	92.1457	106.889	93.7253	101.624	100	120.053	75.2962	70.5573	91.0926	86.3537	90.566	209.829	91.0926	94.2519	86.8802	73.7165	74.7696	80.5616	113.734	112.154	86.3537	86.8802	105.309	106.889
rat04	M	nlx	0.3	mg/kg	MV_ml	97.3913	95.6522	107.826	86.9565	111.884	100.29	100	92.1739	110.725	100.29	100.29	81.1594	69.5652	85.2174	112.174	113.623	78.2609	67.2464	68.9855	63.1884	73.913	138.551	116.522	107.246	86.3768	80.8696
rat05	M	nlx	0.3	mg/kg	MV_ml	94.2782	103.257	102.993	106.162	99.8239	93.4859	100	108.275	86.6197	76.0563	63.3803	60.7394	66.0211	63.3803	71.3028	69.7183	53.8732	54.4014	53.3451	93.75	62.3239	56.5141	58.0986	64.4366	68.1338	72.8873
rat06	M	nlx	0.3	mg/kg	MV_ml	94.7483	96.4868	93.879	103.875	96.2695	114.741	100	111.264	102.137	96.0522	67.8015	89.7501	83.448	60.4129	95.6175	105.179	92.5752	97.356	92.5752	105.179	112.133	99.0945	103.441	87.1423	98.2253	97.5733
rat07	M	nlx	0.3	mg/kg	MV_ml	106.642	97.1001	98.7839	99.3452	107.764	90.3648	100	101.59	73.5267	61.7399	67.9139	75.2105	81.9457	83.0683	74.0879	84.7521	67.9139	86.4359	92.0486	71.5622	63.985	86.4359	89.8036	76.8943	76.333	76.333
rat09	M	nlx	0.3	mg/kg	MV_ml	104.935	91.8723	98.8389	123.222	92.7431	88.389	100	135.414	126.705	91.4369	80.1161	90.1306	98.8389	103.628	87.0827	83.5994	70.9724	83.164	78.3745	74.0203	75.9797	68.3599	79.463	80.1161	77.0682	83.164
rat10	M	nlx	0.3	mg/kg	MV_ml	106.351	94.9763	99.5261	112.038	93.8389	93.2701	100	110.9	79.6209	71.6588	70.5213	68.2464	77.9147	62.5592	77.9147	71.6588	90.4265	88.1517	51.1848	74.5024	66.2559	104.645	60.2844	78.4834	60.2844	55.1659
rat11	M	nlx	0.3	mg/kg	MV_ml	106.908	110.397	96.8536	93.9808	92.1341	99.7264	100	101.368	105.882	91.5185	96.4432	107.114	104.241	119.015	111.218	112.038	108.345	98.0848	95.212	97.6744	106.293	107.114	98.9056	105.677	98.0848	102.394
rat12	M	nlx	0.3	mg/kg	MV_ml	109.115	97.9167	91.4062	124.479	87.5	89.5833	100	104.948	80.7292	81.25	90.625	69.2708	61.9792	63.0208	64.0625	67.1875	72.3958	113.021	110.938	73.4375	77.6042	71.875	76.0417	85.9375	65.625	67.1875
rat15	M	nlx	0.3	mg/kg	MV_ml	105.685	105.291	106.474	99.1784	95.4321	87.9395	100	86.7565	80.4469	71.7713	70.5882	74.1374	70.5882	82.813	83.4045	71.1798	70.5882	68.2221	69.7995	70.1939	71.3769	80.0526	70.7854	74.3345	72.9543	72.9543
rat16	M	nlx	0.3	mg/kg	MV_ml	118.157	89.9729	97.9223	92.1409	101.897	99.9097	100	104.968	70.822	69.196	79.1328	81.6621	77.3261	100.271	81.3008	83.1075	84.9142	83.4688	90.3342	90.6956	72.2674	71.5447	92.3216	79.4941	71.9061	71.1834
rat02	M	nlx	0.3	mg/kg	MV_ml	101.713	95.7619	119.567	93.8683	97.9261	91.1632	100	106.583	92.5158	93.0568	88.1876	94.1389	87.1055	83.8593	89.2696	85.4824	71.4157	86.0234	111.452	87.6465	66.5464	65.4644	95.2209	93.5978	98.4671	86.5645
rat14	M	nlx	0.3	mg/kg	MV_ml	110.439	108.447	127.481	100.037	75.249	78.3475	100	118.849	90.2988	87.2003	95.1678	93.8399	77.9048	71.4865	81.8886	85.8724	95.6105	103.578	92.9546	88.9709	79.6754	87.6429	88.3069	106.234	88.5282	89.6348
rat08	M	nlx	0.3	mg/kg	MV_ml	95.0533	94.6654	100.097	103.201	99.1271	107.856	100	95.6353	82.6382	81.0863	69.4471	97.3812	107.081	77.9825	91.1736	105.917	108.244	95.6353	88.0698	87.6819	70.999	115.422	96.2173	70.6111	92.7255	76.0427
rat13	M	sal	0	mg/kg	MV_ml	104.027	110.848	82.4254	120.796	90.3837	91.5206	100	104.595	48.3183	54.5713	57.982	57.982	59.1189	70.4879	77.3093	119.375	89.8153	78.4462	80.4358	111.416	95.4998	95.4998	76.7409	69.9195	73.8986	72.1933
RAW DATA
subj	sex	drug	dose	unit	measure	cpu_date	-30_median	-25_median	-20_median	-15_median	-10_median	-5_median	AVG BL	NLX	FTN+EtOH	10_median	15_median	20_median	25_median	30_median	35_median	40_median	45_median	50_median	55_median	60_median	65_median	70_median	75_median	80_median	85_median	90_median
rat17	F	sal	0	mg/kg	MV_ml	2024-06-21	181	177	189	160	176	133	169.333	149	107	109.5	120	108	102	100	115	134	134	125	146	162	135	145	144	145	135	126
rat19	F	sal	0	mg/kg	MV_ml	2024-06-21	136	109	105	348.5	136.5	173	168	123	132.5	58	152.5	118.75	85	55	126.5	148.75	171	159.5	148	131	59	280	104.5	182	118.5	80.5
rat21	F	sal	0	mg/kg	MV_ml	2024-06-21	146	171.5	148.5	110	97	143	136	133	108.5	96	105	108	99	95	103.5	100	104	104	101	99	101	111	101	95	107	114
rat23	F	sal	0	mg/kg	MV_ml	2024-06-21	143.5	165	126	132	126	129	136.917	131	123	137	156	97	105	132	137	130	147	125	126	122	127	127	128	122	116	108
rat25	F	sal	0	mg/kg	MV_ml	2024-06-21	183	243.5	133	121	120.5	83	147.333	140	80	101	89	81	71	78	101	179	188	152	168	167	165	129	144.5	108.5	90	89
rat27	F	sal	0	mg/kg	MV_ml	2024-06-21	170	190.5	207	187	179	154	181.25	186	76	128	157	148	135	113	105	114	187	163	167	229	209	209	204	202.5	181	113
rat29	F	sal	0	mg/kg	MV_ml	2024-06-21	266	218	228	176	159.5	223	211.75	152	42	117.5	111	151	148	140	143	135	129	129	135	149	156.5	125	172.5	184	205	215
rat31	F	sal	0	mg/kg	MV_ml	2024-06-21	154	153	156.5	134	140	128	144.25	147.5	55	79.5	210	171	89	85	83	82	89	116	130.5	145.5	131	123	121	123	130	125
rat18	F	sal	0	mg/kg	MV_ml	2024-06-28	139	139	139	157	144	132.5	141.75	163	80	139	111	97	112	126	126	119	117	90	94	110	123	144	114	109	105	114.5
rat20	F	sal	0	mg/kg	MV_ml	2024-06-28	202	202	132	125	168	156	164.167	150	139.5	129	106	91	90	103	185	175	156	136	113	113	107	102	156	173	172.5	131
rat22	F	sal	0	mg/kg	MV_ml	2024-06-28	239.5	233.5	270	181	178	184	214.333	213	96	202	199	157	161	167	150	126	118	153	144	126	136	117	127	141	140	140
rat24	F	sal	0	mg/kg	MV_ml	2024-06-28	258	291	276	305	339	317	297.667	275.25	233.5	219	166	145	130	135	245	191	189.5	187	187	181	170	168	177.5	167.5	167.5	167.5
rat26	F	sal	0	mg/kg	MV_ml	2024-06-28	153	128	91	169	128	128	132.833	131	102	109	98	133	122	125	125	115	104	86	136.5	128.5	114	89	73	100	132.5	103
rat28	F	sal	0	mg/kg	MV_ml	2024-06-28	166	183	161	152	184	161.5	167.917	186	202.5	173	176	180	209	185	176	114	93	165	124	93	104	182	123	123.5	119	145
rat30	F	sal	0	mg/kg	MV_ml	2024-06-28	223	172.5	252	253	230	228	226.417	212.5	174	187.5	127	159	145	142.5	180	188	225.5	263	250	179	170.5	177	195	218	213	214
rat32	F	sal	0	mg/kg	MV_ml	2024-06-28	248	242	239	247	238.5	260	245.75	250	152	160	124	112	219.5	259	200	189	181	162	180	212	188	170	183.5	212	221	221
rat11	M	sal	0	mg/kg	MV_ml	2024-06-20	195	212.5	205	135	123	196	177.75	236	101	188	171	161	153	150	162	190	165	178	118	111	118	132.5	135	125	119	119
rat13	M	sal	0	mg/kg	MV_ml	2024-06-20	183	195	145	212.5	159	161	175.917	184	85	96	102	102	104	124	136	210	158	138	141.5	196	168	168	135	123	130	127
rat15	M	sal	0	mg/kg	MV_ml	2024-06-20	181.5	175	157	168	167	157	167.583	176	92	160	167	114	108	104	133	112	103	101	101	102	99	105	103	109	114	112
rat03	M	sal	0	mg/kg	MV_ml	2024-06-20	178	167	184.5	194.5	171	195	181.667	232	110	146	154	110	99	100	135	152	157	132	107	140.5	120	125	124	118	123	142
rat05	M	sal	0	mg/kg	MV_ml	2024-06-20	188	218	176	135	181	162	176.667	204.5	40.5	165	132	118	122	117.5	116	130	134	130	126	98	101	100	97	104	105	111.5
rat07	M	sal	0	mg/kg	MV_ml	2024-06-20	162	164.5	198.5	148	148	140	160.167	172	66	124	103	106.5	149.5	146	149	157	146	133	124	130	130	141	160	174	130	141
rat09	M	sal	0	mg/kg	MV_ml	2024-06-20	187	170	145	145	197.5	172	169.417	185	73	138	151	130	127	154	102	108	141.5	125	123	116	116	114	118	113	130.5	124
rat04	M	sal	0	mg/kg	MV_ml	2024-06-27	180.5	196	187	172	209	189	188.917	171	178	157	143	145	176	150	140	142.5	145	136	138	134	140	139	143	146	157.5	161
rat06	M	sal	0	mg/kg	MV_ml	2024-06-27	213	205	227	287.5	270.5	275.5	246.417	224.25	173	207	231.5	275	257	251.5	269.5	269.5	269.5	269.5	269.5	269.5	269.5	269.5	269.5	269.5	269.5	269.5
rat10	M	sal	0	mg/kg	MV_ml	2024-07-25	283.5	278	255	232	259	221.5	254.833	218	28	137	137	145	160	196	193	166.5	173	227	164	163	168	167	189	188	199.5	192.5
rat12	M	sal	0	mg/kg	MV_ml	2024-07-25	290.5	260	247	254.5	247	259	259.667	242.5	265	250	230	213.5	193	195	186	184	183.5	237.5	192	189	205	197	162	195	236	226
rat16	M	sal	0	mg/kg	MV_ml	2024-07-25	261	253	247.5	240	235.5	238	245.833	248	23	147	147	133	155	156	179	192	193	190	191.5	193	202.5	198	191.5	215	215	215
rat18	F	nlx	03	mg/kg	MV_ml	2024-06-21	174	163	150	153	147	170	159.5	146	128.5	118	126	140	127	126	139	144	167	125	129	100	95	147	142	151	151	135
rat20	F	nlx	03	mg/kg	MV_ml	2024-06-21	128	140	125	101.5	154	152	133.417	171.5	124	92	103	173	98	116	104	108	128	116	140	150	140	152	144	133	122	143
rat22	F	nlx	03	mg/kg	MV_ml	2024-06-21	202	186	177	190	195	181	188.5	186	150	124	185.5	143	91	85	108	99	99	105	105	182	162	95	96	100	112	105
rat24	F	nlx	03	mg/kg	MV_ml	2024-06-21	206	194	180	164	172	177	182.167	204.5	202.5	245.5	236	230.5	225.5	200	173	177	149	145	179	196	187	152	146	148	160	156
rat26	F	nlx	03	mg/kg	MV_ml	2024-06-21	133.5	131	156	118	130	101	128.25	137	133	102	92	84	112	95	85	112	116	93	93	100	91	101	75	98	133	117
rat28	F	nlx	03	mg/kg	MV_ml	2024-06-21	171.5	167	128	146	152.5	130	149.167	144	127	117	119	108	131	106.5	138	123	99	101	114	147	106	88	92	127	134	122
rat30	F	nlx	03	mg/kg	MV_ml	2024-06-21	187	186	210	202	217	203	200.833	205	195	212	261	277	271	252	253	256	247	246	239	233	221	197	174	163	153	140
rat32	F	nlx	03	mg/kg	MV_ml	2024-06-21	159	150	109	169	143.5	160	148.417	134	119	92	84	144	80	85	132	114	137	95	72	127	189	93	106	108	128	124.5
rat17	F	nlx	03	mg/kg	MV_ml	2024-06-28	214	214	214	195	206.5	163	201.083	172	155	129	154.5	182	138	135	135	100	129	154.5	171.5	100	107	147	149	160	138.5	100
rat19	F	nlx	03	mg/kg	MV_ml	2024-06-28	237.5	237.5	237.5	124.5	159	202.5	199.75	146.5	130	117	130	110	159	158	105.5	140	111	179	154	115	111	92	146.5	113	164	163
rat21	F	nlx	03	mg/kg	MV_ml	2024-06-28	152	152	102	123	136	189	142.333	152	121	105	106	99	128	135	101	105.5	117	111	110	105	71	122	119.5	103	77	132
rat23	F	nlx	03	mg/kg	MV_ml	2024-06-28	172.5	172	134	138	136	143	149.25	197.5	154	138	132	166.5	161	163	158.5	127	107	161	136	154	148	150	168	178	143.5	143.5
rat25	F	nlx	03	mg/kg	MV_ml	2024-06-28	125	114	117	147	130	126	126.5	191	113	90	97	139	120	126	113	135	106	80.5	70	119	158	131.5	130	151	140	121
rat27	F	nlx	03	mg/kg	MV_ml	2024-06-28	159	187	188	145	164	156	166.5	167	156	135	125	130	151	137	109	156	119	184	183	158	166.5	230	220	119	120.5	178
rat29	F	nlx	03	mg/kg	MV_ml	2024-06-28	209	207	231.5	180	159	178	194.083	163	136	131	142	122	187	188	166	134.5	83.5	133	108	100	131	102	97	96	112	96
rat31	F	nlx	03	mg/kg	MV_ml	2024-06-28	143	208	128	162	180	188	168.167	167	179.5	165	151	174	179	185	166	197	174.5	110	161	97	198	210	193	151	156	156
rat10	M	nlx	03	mg/kg	MV_ml	2024-06-20	187	167	175	197	165	164	175.833	195	140	126	124	120	137	110	137	126	159	155	90	131	116.5	184	106	138	106	97
rat12	M	nlx	03	mg/kg	MV_ml	2024-06-20	209.5	188	175.5	239	168	172	192	201.5	155	156	174	133	119	121	123	129	139	217	213	141	149	138	146	165	126	129
rat14	M	nlx	03	mg/kg	MV_ml	2024-06-20	249.5	245	288	226	170	177	225.917	268.5	204	197	215	212	176	161.5	185	194	216	234	210	201	180	198	199.5	240	200	202.5
rat16	M	nlx	03	mg/kg	MV_ml	2024-06-20	327	249	271	255	282	276.5	276.75	290.5	196	191.5	219	226	214	277.5	225	230	235	231	250	251	200	198	255.5	220	199	197
rat02	M	nlx	03	mg/kg	MV_ml	2024-06-20	188	177	221	173.5	181	168.5	184.833	197	171	172	163	174	161	155	165	158	132	159	206	162	123	121	176	173	182	160
rat04	M	nlx	03	mg/kg	MV_ml	2024-06-20	168	165	186	150	193	173	172.5	159	191	173	173	140	120	147	193.5	196	135	116	119	109	127.5	239	201	185	149	139.5
rat06	M	nlx	03	mg/kg	MV_ml	2024-06-20	218	222	216	239	221.5	264	230.083	256	235	221	156	206.5	192	139	220	242	213	224	213	242	258	228	238	200.5	226	224.5
rat08	M	nlx	03	mg/kg	MV_ml	2024-06-20	245	244	258	266	255.5	278	257.75	246.5	213	209	179	251	276	201	235	273	279	246.5	227	226	183	297.5	248	182	239	196
rat03	M	nlx	03	mg/kg	MV_ml	2024-06-27	208.5	182	175	203	178	193	189.917	228	143	134	173	164	172	398.5	173	179	165	140	142	153	216	213	164	165	200	203
rat05	M	nlx	03	mg/kg	MV_ml	2024-06-27	178.5	195.5	195	201	189	177	189.333	205	164	144	120	115	125	120	135	132	102	103	101	177.5	118	107	110	122	129	138
rat07	M	nlx	03	mg/kg	MV_ml	2024-06-27	190	173	176	177	192	161	178.167	181	131	110	121	134	146	148	132	151	121	154	164	127.5	114	154	160	137	136	136
rat11	M	nlx	03	mg/kg	MV_ml	2024-07-25	260.5	269	236	229	224.5	243	243.667	247	258	223	235	261	254	290	271	273	264	239	232	238	259	261	241	257.5	239	249.5
rat15	M	nlx	03	mg/kg	MV_ml	2024-07-25	268	267	270	251.5	242	223	253.583	220	204	182	179	188	179	210	211.5	180.5	179	173	177	178	181	203	179.5	188.5	185	185
rat09	M	nlx	03	mg/kg	MV_ml	2024-07-25	241	211	227	283	213	203	229.667	311	291	210	184	207	227	238	200	192	163	191	180	170	174.5	157	182.5	184	177	191

## Sheet: Exp 4b. - AP
subj	sex	drug	dose	unit	measure	-30_median	-25_median	-20_median	-15_median	-10_median	-5_median	AVG BL	NLX	FTN+EtOH	10_median	15_median	20_median	25_median	30_median	35_median	40_median	45_median	50_median	55_median	60_median	65_median	70_median	75_median	80_median	85_median	90_median
rat17	F	sal	0	mg/kg	AP	91.7995	95.6711	87.7497	112.596	100.588	111.595	100	88.0134	144.651	136.306	142.44	130.532	124.754	127.845	120.271	109.489	110.296	114.37	104.952	115.233	122.565	125.526	110.104	118.52	118.669	123.71
rat18	F	sal	0	mg/kg	AP	82.9865	82.9865	82.9865	100.723	125.058	125.26	100	138.737	174.195	193.583	195.912	188.271	161.076	134.903	143.891	148.071	148.772	164.571	153.269	128.991	135.463	141.935	175.453	163.419	148.009	140.601
rat19	F	sal	0	mg/kg	AP	147.667	103.082	58.4972	108.126	92.6218	90.0063	100	114.458	98.6187	82.7795	148.662	123.746	98.8304	118.202	137.573	125.573	114.98	123.65	139.649	140.241	140.833	162.411	168.186	73.9488	73.9488	73.9488
rat20	F	sal	0	mg/kg	AP	106.896	106.896	94.8867	115.996	91.2821	84.0425	100	92.9503	108.987	234.243	192.314	169.195	163.528	164.272	113.904	117.741	126.921	110.636	94.3191	120.392	101.247	128.362	124.779	123.053	126.064	140.071
rat21	F	sal	0	mg/kg	AP	114.708	90.1243	102.909	93.3686	104.567	94.3236	100	94.609	85.0009	145.686	161.17	149.563	139.765	133.797	92.8931	92.4436	94.2396	87.5113	78.3705	88.0958	100.392	96.247	90.3493	93.295	93.1962	107.174
rat22	F	sal	0	mg/kg	AP	102.957	97.8632	106.925	98.9141	109.805	83.5354	100	97.6218	71.8668	106.925	119.551	117.689	120.891	124.381	124.205	113.664	116.36	106.442	69.9684	68.8012	67.1044	74.2124	78.9425	79.565	88.4056	88.4056
rat23	F	sal	0	mg/kg	AP	104.476	95.5114	108.928	106.287	98.8803	85.9176	100	76.3168	74.9583	104.963	134.968	157.679	126.08	120.325	113.144	111.783	110.469	95.3405	97.7692	101.764	100.166	94.9891	99.1673	105.365	107.885	115.893
rat24	F	sal	0	mg/kg	AP	91.8486	97.7452	101.851	95.9132	101.125	111.517	100	112.513	106.408	118.049	114.143	96.9261	95.1194	103.152	104.206	93.2854	99.2935	81.9968	99.0158	85.6779	83.6518	80.9455	80.0888	83.4978	83.4978	83.4978
rat25	F	sal	0	mg/kg	AP	113.005	111.397	69.3014	97.5245	94.3666	114.405	100	88.0508	194.155	154.983	138.661	134.591	131.864	131.977	136.444	101.691	100.886	94.3882	100.916	94.785	110.948	107.817	115.832	122.771	118.265	123.89
rat26	F	sal	0	mg/kg	AP	131.473	102.187	101.322	100.08	76.1487	88.7888	100	74.5946	133.302	192.009	151.949	131.608	119.947	119.947	119.947	119.947	119.947	119.947	108.285	132.673	130.096	158.058	157.242	132.079	102.931	129.716
rat27	F	sal	0	mg/kg	AP	111.619	102.453	99.2534	93.8376	88.6013	104.236	100	113.185	122.249	131.313	134.565	141.734	141.411	138.598	140.32	142.547	143.316	147.865	110.558	101.38	113.657	114.514	112.48	103.292	130.883	155.223
rat28	F	sal	0	mg/kg	AP	99.5126	107.053	105.244	90.6162	102.436	95.1387	100	100.967	102.8	99.5856	104.469	97.6781	93.3359	93.6567	96.8866	122.589	120.84	84.4326	107.457	127.188	114.805	87.6613	109.783	124.341	129.17	113.897
rat29	F	sal	0	mg/kg	AP	96.2999	88.8043	98.1503	105.698	111.769	99.2782	100	109.496	162.131	131.085	119.768	112.607	119.932	114.122	114.453	109.48	116.927	114.801	101.407	109.228	104.956	115.698	94.8004	98.267	98.4811	116.953
rat30	F	sal	0	mg/kg	AP	91.996	71.8094	119.124	115.762	98.222	103.087	100	93.3272	102.19	145.74	113.507	116.401	79.5861	100.229	108.626	108.044	104.185	112.254	110.578	118.278	126.399	132.671	140.094	172.035	154.892	119.117
rat31	F	sal	0	mg/kg	AP	116.717	98.2898	106.648	101.145	74.4626	102.738	100	84.0608	121.817	121.817	121.817	159.572	172.504	173.361	160.817	148.925	147.754	142.04	89.2681	96.4671	94.4488	94.7784	94.4538	98.6647	94.5191	106.677
rat32	F	sal	0	mg/kg	AP	104.644	114.063	99.4985	110.006	82.8866	88.902	100	110.254	128.355	138.823	143.152	130.423	109.603	109.754	105.65	97.6084	98.8598	109.702	98.8246	106.548	102.107	103.538	97.2754	89.2202	131.396	131.396
rat17	F	nlx	0.3	mg/kg	AP	100.723	100.723	100.723	86.4899	100.308	111.034	100	115.819	99.5465	122.979	97.6395	104.607	120.369	107.163	115.497	132.276	96.939	106.469	88.5946	139.286	104.32	99.9565	110.183	105.597	125.096	147.639
rat18	F	nlx	0.3	mg/kg	AP	107.514	97.0973	89.1385	97.0569	85.1149	124.079	100	124.222	120.887	95.7865	91.7789	80.917	68.4087	76.7533	91.4478	75.0128	80.4133	79.934	82.9299	91.0229	107.572	91.2432	87.1024	79.7271	86.4039	91.0167
rat19	F	nlx	0.3	mg/kg	AP	101.929	101.929	104.414	102.972	101.174	87.5832	100	95.2397	98.3499	110.889	109.915	137.159	81.8867	90.6698	132.863	96.622	123.82	76.4615	75.5357	106.093	112.629	128.381	92.0619	131.055	75.5028	78.9512
rat20	F	nlx	0.3	mg/kg	AP	93.3371	83.5787	91.8093	103.752	123.023	104.5	100	172.868	177.013	196.306	191.566	149.546	178.053	182.524	181.203	175.528	185.229	184.734	169.145	198.31	234.833	234.933	215.063	203.969	182.149	190.399
rat21	F	nlx	0.3	mg/kg	AP	96.2592	96.2592	111.735	94.0648	101.781	99.9014	100	117.393	134.571	151.481	138.859	143.413	122.539	103.783	154.682	116.72	99.5784	91.0469	104.6	115.724	156.398	82.9377	115.759	124.877	156.276	114.863
rat22	F	nlx	0.3	mg/kg	AP	119.115	67.6092	95.9233	91.0939	110.505	115.754	100	117.668	146.277	148.931	151.124	151.124	153.318	134.307	126.124	127.728	128.472	123.427	124.647	104.233	114.132	113.625	126.043	123.703	117.522	119.258
rat23	F	nlx	0.3	mg/kg	AP	103.672	104.041	98.3037	89.7848	107.327	96.8721	100	103.44	148.799	154.368	138.516	137.427	131.77	151.455	124.178	148.279	173.403	116.252	126.033	116.582	122.744	114.508	118.378	170.482	110.292	110.292
rat24	F	nlx	0.3	mg/kg	AP	106.618	107.89	100.967	97.298	94.3631	92.8637	100	109.767	107.442	103.015	105.775	103.919	100.14	91.0139	90.7038	71.2037	79.8317	79.2956	89.9074	102.636	93.0807	90.929	86.1161	85.8461	81.5812	84.4948
rat25	F	nlx	0.3	mg/kg	AP	93.2513	115.725	110.945	83.9309	97.1072	99.0406	100	132.454	109.035	134.599	89.9678	88.6012	97.236	100.96	79.2361	94.8725	104.864	120.494	125.27	99.5052	111.505	95.2978	82.4483	82.9935	111.298	96.3567
rat26	F	nlx	0.3	mg/kg	AP	86.0282	94.4756	99.4965	98.5095	94.8866	126.604	100	101.079	127.489	122.183	121.009	130.442	83.2662	123.53	157.695	105.586	95.3975	101.022	108.201	90.3877	115.731	98.9797	122.253	103.701	65.6148	88.4142
rat27	F	nlx	0.3	mg/kg	AP	96.7647	80.0811	99.6308	109.887	108.292	105.345	100	103.267	124.644	112.828	118.2	107.731	95.4066	104.863	110.708	104.32	174.435	111.133	122.724	106.207	114.642	126.979	120.476	138.583	114.815	107.846
rat28	F	nlx	0.3	mg/kg	AP	119.592	96.042	93.802	86.557	91.3068	112.7	100	114.666	115.449	119.145	100.471	114.515	100.879	108.96	93.2562	106.433	102.905	99.2774	94.9011	89.1971	103.441	108.82	106.21	85.8948	93.232	99.2697
rat29	F	nlx	0.3	mg/kg	AP	88.9839	91.5632	123.231	87.5565	106.552	102.113	100	103.17	118.56	108.467	94.9381	98.7228	90.7894	104.369	83.1675	88.8464	105.365	92.3098	99.3487	97.3442	89.0428	105.551	107.551	99.8654	99.6122	102.85
rat30	F	nlx	0.3	mg/kg	AP	100.736	92.6661	101.425	103.284	100.465	101.425	100	103.191	113.55	112.674	117.164	116.65	116.414	119.641	110.007	125.401	121.494	133.146	131.392	138.675	143.79	143.79	143.79	143.79	143.79	143.79
rat31	F	nlx	0.3	mg/kg	AP	73.1589	131.219	63.9515	99.9578	129.578	102.135	100	103.553	148.785	116.492	117.108	104.477	110.707	101.37	102.907	112.496	125.446	128.226	112.909	141.012	96.8627	105.852	117.269	110.402	95.1979	95.1979
rat32	F	nlx	0.3	mg/kg	AP	130.288	83.0782	118.781	91.1103	92.7422	84.0006	100	86.2833	130.806	175.328	179.786	104.291	139.521	131.69	115.822	118.89	105.219	108.471	116.11	96.5336	110.48	91.9906	106.585	116.925	80.2211	103.594
rat03	M	sal	0	mg/kg	AP	97.1047	84.6679	100.863	90.2413	111.268	115.856	100	134.248	143.916	153.584	171.315	174.934	172.837	166.04	145.381	148.159	136.829	163.475	157.989	150.512	141.935	134.248	124.576	132.863	116.211	136.829
rat04	M	sal	0	mg/kg	AP	96.9443	96.6867	94.0333	97.0381	109.706	105.592	100	101.045	133.84	145.283	146.439	128.333	137.356	169.192	139.639	148.356	146.887	127.841	136.353	130.638	111.546	110.365	109.374	113.703	123.801	134.197
rat05	M	sal	0	mg/kg	AP	82.4011	97.8866	88.4434	110.495	99.9375	120.837	100	91.3608	166.249	128.189	133.903	133.963	144.063	147.042	134.576	130.068	126.703	133.104	108.16	113.218	101.018	103.302	102.264	79.4075	86.5181	82.9767
rat06	M	sal	0	mg/kg	AP	98.2449	93.6586	90.5987	110.425	102.5	104.572	100	110.394	162.034	166.646	141.373	123.833	129.798	116.298	137.653	124.62	137.702	144.502	126.111	167.983	171.868	148.51	155.97	187.304	133.938	131.579
rat07	M	sal	0	mg/kg	AP	90.2054	111.338	117.986	102.248	85.5128	92.7097	100	110.488	205.441	205.967	196.933	169.189	95.4977	112.547	105.555	109.685	114.421	120.897	109.872	128.576	110.402	100.273	95.5257	103.521	92.9087	115.521
rat09	M	sal	0	mg/kg	AP	105.276	89.5844	86.8181	110.587	97.4469	110.288	100	131.084	171.73	141.61	155.493	141.516	140.019	143.815	149.068	149.068	154.306	158.714	148.912	137.635	129.804	114.108	115.429	109.182	102.502	105.915
rat10	M	sal	0	mg/kg	AP	104.083	98.9358	84.2865	105.093	105.771	101.83	100	103.11	133.057	163.004	147.871	142.008	136.199	131.569	113.819	123.468	116.188	107.127	107.258	111.137	108.226	116.544	101.173	109.019	111.971	103.675
rat11	M	sal	0	mg/kg	AP	96.2583	92.9258	85.0026	111.187	112.269	102.358	100	95.4623	116.103	136.743	152.472	146.511	133.741	126.468	123.337	116.666	113.353	112.125	113.236	110.787	95.0973	93.3536	95.6538	97.1276	98.7107	102.059
rat12	M	sal	0	mg/kg	AP	98.1041	83.4491	106.905	93.5259	104.111	113.906	100	107.625	114.897	113.365	103.787	90.9316	78.044	76.5212	72.7151	77.5325	87.6428	128.947	132.729	113.5	129.866	140.439	134.713	141.131	99.2893	92.4418
rat15	M	sal	0	mg/kg	AP	98.8294	94.9568	103.867	103.932	99.3756	99.0388	100	115.587	127.213	138.838	147.78	179.836	158.232	155.155	134.117	138.963	132.472	122.067	119.41	117.808	102.193	95.393	103.575	89.4715	94.3458	90.1864
rat16	M	sal	0	mg/kg	AP	97.4356	103.525	99.6927	95.1518	102.377	101.817	100	108.303	144.048	179.793	169.302	147.799	136.153	141.08	141.786	114.769	107.183	99.6496	111.488	106.789	123.893	133.315	132.645	150.717	150.717	150.717
rat03	M	nlx	0.3	mg/kg	AP	104.688	94.3065	99.1531	94.7404	93.8028	113.309	100	119.386	154.476	149.851	135.269	116.805	127.674	115.569	113.263	115.052	140.243	168.947	176.89	119.704	121.232	123.281	171.237	183.49	146.338	146.63
rat04	M	nlx	0.3	mg/kg	AP	99.8237	95.0702	102.723	107.86	98.1026	96.4206	100	97.711	129.936	122.483	114.084	115.267	111.342	107.673	125.42	96.2767	119.065	109.296	111.993	116.221	112.348	102.58	99.1072	100.071	91.8879	103.86
rat05	M	nlx	0.3	mg/kg	AP	83.8187	98.3415	103.723	103.578	115.133	95.4059	100	115.755	119.681	119.12	126.62	125.574	113.819	116.188	122.715	114.776	123.718	118.04	116.231	93.6548	116.689	114.364	119.051	114.364	116.689	114.548
rat06	M	nlx	0.3	mg/kg	AP	85.328	99.8414	103.667	102.604	103.225	105.334	100	159.854	159.854	155.268	150.683	120.351	114.62	121.696	117.234	105.068	115.118	110.035	112.003	111.898	119.034	111.998	111.327	120.546	143.89	117.343
rat07	M	nlx	0.3	mg/kg	AP	119.944	85.7673	103.704	98.975	95.916	95.6935	100	113.37	142.561	147.079	131.827	127	106.856	116.185	143.665	120.308	161.998	129.807	120.586	147.869	163.832	110.718	126.363	138.842	152.012	152.012
rat09	M	nlx	0.3	mg/kg	AP	112.088	103.424	85.2665	108.295	101.581	89.3458	100	127.469	126.16	108.032	107.707	103.201	101.96	90.8567	95.4778	95.3323	98.1999	90.8982	101.898	102.688	101.475	91.4026	98.3621	89.363	92.025	88.6722
rat10	M	nlx	0.3	mg/kg	AP	94.5437	75.8566	91.8186	130.007	109.165	98.609	100	148.836	180.559	172.457	178.549	140.509	118.357	124.65	121.611	123.61	118.271	121.77	125.331	116.609	111.861	106.917	132.082	124.321	143.39	139.661
rat11	M	nlx	0.3	mg/kg	AP	93.8666	105.311	105.2	102.367	99.8313	93.4242	100	121.696	140.38	127.516	135.334	193.23	190.114	188.776	158.291	170.867	181.663	136.259	86.8861	85.8839	147.977	184.331	118.017	108.388	133.463	129.078
rat12	M	nlx	0.3	mg/kg	AP	115.701	90.1263	84.1644	112.903	86.2097	110.895	100	111.081	116.927	119.037	112.941	116.699	129.665	132.982	120.363	122.718	132.161	93.0537	95.9387	113.613	104.239	120.131	117.891	85.6663	107.162	92.9895
rat15	M	nlx	0.3	mg/kg	AP	103.854	103.585	100.96	93.5064	99.2333	98.8615	100	103.997	105.203	121.388	96.0507	93.3394	99.2894	98.0146	89.6874	91.7999	92.1973	97.5668	94.6067	86.1809	114.847	81.2774	99.2394	98.909	92.1484	92.1484
rat16	M	nlx	0.3	mg/kg	AP	83.5644	98.2947	111.159	84.4311	115.606	106.945	100	134.724	130.351	123.984	117.219	111.586	126.971	101.913	109.094	112.658	106.786	103.421	96.9742	103.468	133.511	128.764	96.6134	116.88	120.326	122.544
rat14	M	nlx	0.3	mg/kg	AP	95.2103	94.4425	93.6746	97.5782	101.482	117.613	100	96.3159	99.1389	98.7203	101.353	92.414	105.905	103.84	101.776	97.3184	95.621	87.7624	94.013	112.649	116.095	106.421	96.7459	131.739	133.521	120.476
rat08	M	nlx	0.3	mg/kg	AP	95.6793	91.4613	101.258	105.545	103.269	102.788	100	107.864	157.089	141.992	135.808	117.84	100.821	123.877	116.376	116.804	110.594	107.813	121.528	131.699	126.075	96.7075	104.671	113.467	105.499	124.418
rat02	M	nlx	0.3	mg/kg	AP	91.4161	91.4909	106.413	103.291	98.4883	108.901	100	150.889	150.889	150.889	150.889	116.311	105.531	114.777	104.173	107.65	122.776	97.2864	84.1785	111.134	118.125	125.559	115.315	104.646	86.9646	98.5219
rat13	M	sal	0	mg/kg	AP	89.6434	106.467	104.953	86.2111	105.537	107.189	100	104.057	152.507	147.34	134.881	144.156	139.708	130.071	138.308	112.282	111.197	111.197	111.197	110.146	106.812	107.228	106.781	109.388	105.129	109.189
RAW DATA
subj	sex	drug	dose	unit	measure	cpu_date	-30_median	-25_median	-20_median	-15_median	-10_median	-5_median	AVG BL	NLX	FTN+EtOH	10_median	15_median	20_median	25_median	30_median	35_median	40_median	45_median	50_median	55_median	60_median	65_median	70_median	75_median	80_median	85_median	90_median
rat17	F	sal	0	mg/kg	Te/RT-1	2024-06-21	0.36413	0.379487	0.348066	0.446623	0.39899	0.442652	0.396658	0.349112	0.57377	0.54067	0.565	0.517767	0.494845	0.507109	0.477064	0.434298	0.4375	0.453659	0.4163	0.457082	0.486166	0.497908	0.436735	0.47012	0.470711	0.490706
rat19	F	sal	0	mg/kg	Te/RT-1	2024-06-21	0.703125	0.490832	0.278539	0.514851	0.441026	0.428571	0.476157	0.545	0.46958	0.394161	0.707865	0.589227	0.470588	0.562826	0.655063	0.597923	0.547486	0.588768	0.664948	0.667768	0.670588	0.773333	0.80083	0.352113	0.352113	0.352113
rat21	F	sal	0	mg/kg	Te/RT-1	2024-06-21	0.470752	0.369863	0.42233	0.383178	0.429134	0.387097	0.410392	0.388268	0.348837	0.597884	0.661431	0.613793	0.573585	0.549091	0.381226	0.379381	0.386752	0.35914	0.321627	0.361538	0.412	0.39499	0.370787	0.382876	0.38247	0.439834
rat23	F	sal	0	mg/kg	Te/RT-1	2024-06-21	0.458716	0.419355	0.478261	0.466667	0.434146	0.377232	0.439063	0.335079	0.329114	0.460853	0.592593	0.692308	0.553571	0.528302	0.496774	0.490798	0.48503	0.418605	0.429268	0.446809	0.439791	0.417062	0.435407	0.462617	0.473684	0.508841
rat25	F	sal	0	mg/kg	Te/RT-1	2024-06-21	0.464	0.457399	0.284553	0.400438	0.387471	0.469751	0.410602	0.361538	0.797203	0.636364	0.569343	0.552632	0.541436	0.541899	0.560241	0.417544	0.414239	0.38756	0.414365	0.389189	0.455556	0.442697	0.47561	0.504098	0.485597	0.508696
rat27	F	sal	0	mg/kg	Te/RT-1	2024-06-21	0.468085	0.429648	0.41623	0.393519	0.37156	0.437126	0.419361	0.474654	0.512665	0.550676	0.564315	0.594378	0.593023	0.581227	0.588448	0.597786	0.60101	0.620087	0.463636	0.42515	0.476636	0.480226	0.471698	0.433168	0.548872	0.650943
rat29	F	sal	0	mg/kg	Te/RT-1	2024-06-21	0.479339	0.442029	0.48855	0.526119	0.556338	0.494163	0.497756	0.545024	0.807018	0.652482	0.596154	0.56051	0.59697	0.568047	0.569697	0.544944	0.582011	0.571429	0.504762	0.543689	0.522427	0.575893	0.471875	0.48913	0.490196	0.582143
rat31	F	sal	0	mg/kg	Te/RT-1	2024-06-21	0.435829	0.367021	0.39823	0.377682	0.278049	0.383632	0.373407	0.313889	0.454872	0.454872	0.454872	0.595855	0.644144	0.647343	0.600503	0.556098	0.551724	0.530387	0.333333	0.360215	0.352679	0.353909	0.352697	0.368421	0.352941	0.39834
rat18	F	sal	0	mg/kg	Te/RT-1	2024-06-28	0.237624	0.237624	0.237624	0.28841	0.35809	0.35867	0.28634	0.39726	0.498789	0.554307	0.560976	0.539095	0.461224	0.386282	0.412017	0.423986	0.425993	0.471233	0.438871	0.369352	0.387884	0.406417	0.502392	0.467933	0.42381	0.402597
rat20	F	sal	0	mg/kg	Te/RT-1	2024-06-28	0.381579	0.381579	0.33871	0.414062	0.325843	0.3	0.356962	0.331797	0.389041	0.836158	0.686486	0.60396	0.583732	0.586387	0.406593	0.42029	0.453061	0.394928	0.336683	0.429752	0.361413	0.458204	0.445415	0.439252	0.45	0.5
rat22	F	sal	0	mg/kg	Te/RT-1	2024-06-28	0.595238	0.565789	0.618182	0.571865	0.634831	0.482955	0.578143	0.564394	0.415493	0.618182	0.691176	0.680412	0.698925	0.719101	0.718085	0.657143	0.672727	0.615385	0.404517	0.39777	0.38796	0.429054	0.456401	0.46	0.511111	0.511111
rat24	F	sal	0	mg/kg	Te/RT-1	2024-06-28	0.502924	0.535211	0.557692	0.52518	0.553719	0.610619	0.547558	0.616071	0.582645	0.646388	0.625	0.530726	0.520833	0.564815	0.570588	0.510791	0.543689	0.44898	0.542169	0.469136	0.458042	0.443223	0.438532	0.457198	0.457198	0.457198
rat26	F	sal	0	mg/kg	Te/RT-1	2024-06-28	0.512563	0.39839	0.395018	0.390173	0.296875	0.346154	0.389862	0.290816	0.519694	0.748571	0.592391	0.513089	0.467626	0.467626	0.467626	0.467626	0.467626	0.467626	0.422164	0.517241	0.507194	0.616208	0.613027	0.514925	0.401288	0.505714
rat28	F	sal	0	mg/kg	Te/RT-1	2024-06-28	0.467742	0.503185	0.494681	0.425926	0.481481	0.447183	0.470033	0.474576	0.483193	0.468085	0.491039	0.45912	0.43871	0.440217	0.455399	0.576208	0.567986	0.396861	0.505085	0.597826	0.539623	0.412037	0.516014	0.584444	0.607143	0.535354
rat30	F	sal	0	mg/kg	Te/RT-1	2024-06-28	0.397351	0.31016	0.514523	0.5	0.424242	0.445255	0.431922	0.403101	0.441379	0.629482	0.49026	0.502762	0.34375	0.432911	0.469178	0.466667	0.45	0.484848	0.477612	0.51087	0.545946	0.573034	0.605096	0.743056	0.669014	0.514493
rat32	F	sal	0	mg/kg	Te/RT-1	2024-06-28	0.442446	0.48227	0.42069	0.465116	0.350453	0.375887	0.42281	0.466165	0.5427	0.586957	0.605263	0.55144	0.463415	0.464052	0.446701	0.412698	0.417989	0.46383	0.41784	0.450495	0.431718	0.437768	0.41129	0.377232	0.555556	0.555556
rat11	M	sal	0	mg/kg	Te/RT-1	2024-06-20	0.42236	0.407738	0.372973	0.487864	0.492611	0.449123	0.438778	0.418868	0.509434	0.6	0.669014	0.642857	0.586826	0.554913	0.541176	0.511905	0.497368	0.491979	0.496855	0.486111	0.417266	0.409615	0.419708	0.426175	0.433121	0.447811
rat13	M	sal	0	mg/kg	Te/RT-1	2024-06-20	0.404372	0.480263	0.47343	0.388889	0.476064	0.483516	0.451089	0.469388	0.687943	0.664634	0.608434	0.650273	0.630208	0.586735	0.623894	0.506494	0.501597	0.501597	0.501597	0.496855	0.481818	0.483696	0.481675	0.493438	0.474227	0.492537
rat15	M	sal	0	mg/kg	Te/RT-1	2024-06-20	0.372093	0.357513	0.391061	0.391304	0.37415	0.372881	0.3765	0.435185	0.478956	0.522727	0.556391	0.677083	0.595745	0.584158	0.50495	0.523196	0.498759	0.459584	0.44958	0.443548	0.384758	0.359155	0.389961	0.336861	0.355212	0.339552
rat03	M	sal	0	mg/kg	Te/RT-1	2024-06-20	0.354839	0.309392	0.368571	0.329759	0.406593	0.423358	0.365419	0.490566	0.525895	0.561224	0.626016	0.639241	0.631579	0.606742	0.53125	0.541401	0.5	0.597368	0.57732	0.55	0.518657	0.490566	0.455224	0.485507	0.424658	0.5
rat05	M	sal	0	mg/kg	Te/RT-1	2024-06-20	0.394595	0.46875	0.423529	0.529126	0.478571	0.578652	0.478871	0.4375	0.796117	0.613861	0.641221	0.641509	0.689873	0.704142	0.644444	0.622857	0.606742	0.637394	0.517949	0.542169	0.483748	0.494681	0.489712	0.380259	0.414309	0.397351
rat07	M	sal	0	mg/kg	Te/RT-1	2024-06-20	0.31401	0.387574	0.410714	0.355932	0.297674	0.322727	0.348105	0.384615	0.715152	0.716981	0.685535	0.588957	0.332432	0.391781	0.367442	0.381818	0.398305	0.420849	0.38247	0.447581	0.384314	0.349057	0.33253	0.36036	0.32342	0.402135
rat09	M	sal	0	mg/kg	Te/RT-1	2024-06-20	0.393836	0.335135	0.324786	0.413706	0.364548	0.412587	0.3741	0.490385	0.642442	0.529762	0.581699	0.529412	0.52381	0.538012	0.557664	0.557664	0.577259	0.59375	0.557078	0.514894	0.485597	0.426877	0.431818	0.408451	0.383459	0.396226
rat04	M	sal	0	mg/kg	Te/RT-1	2024-06-27	0.382927	0.38191	0.371429	0.383298	0.433333	0.417085	0.394997	0.399123	0.528662	0.573864	0.578431	0.506912	0.542553	0.668305	0.55157	0.586	0.580198	0.504967	0.538591	0.516014	0.440601	0.435937	0.432024	0.449123	0.489011	0.530075
rat06	M	sal	0	mg/kg	Te/RT-1	2024-06-27	0.424929	0.405093	0.391858	0.477612	0.443333	0.452297	0.43252	0.477477	0.700831	0.720779	0.611465	0.535604	0.561404	0.503012	0.595376	0.539007	0.595588	0.625	0.545455	0.726562	0.743363	0.642336	0.674603	0.810127	0.57931	0.569106
rat10	M	sal	0	mg/kg	Te/RT-1	2024-07-25	0.393617	0.37415	0.31875	0.397436	0.4	0.385093	0.378174	0.389937	0.503188	0.616438	0.559211	0.537037	0.515068	0.497561	0.430435	0.466926	0.439394	0.405128	0.405622	0.42029	0.409283	0.440741	0.382609	0.412281	0.423445	0.39207
rat12	M	sal	0	mg/kg	Te/RT-1	2024-07-25	0.384615	0.32716	0.419118	0.366667	0.408163	0.446565	0.392048	0.421941	0.45045	0.444444	0.406897	0.356495	0.30597	0.3	0.285078	0.303965	0.343602	0.505535	0.520362	0.444976	0.509138	0.550588	0.528139	0.553299	0.389262	0.362416
rat16	M	sal	0	mg/kg	Te/RT-1	2024-07-25	0.408305	0.433824	0.417763	0.398734	0.429012	0.426667	0.419051	0.453846	0.603635	0.753425	0.709459	0.619355	0.570552	0.591195	0.594156	0.480938	0.449153	0.417582	0.467192	0.4475	0.519174	0.558659	0.555851	0.631579	0.631579	0.631579
rat18	F	nlx	03	mg/kg	Te/RT-1	2024-06-21	0.438596	0.396104	0.363636	0.395939	0.347222	0.506173	0.407945	0.506757	0.493151	0.390756	0.374408	0.330097	0.27907	0.313112	0.373057	0.306011	0.328042	0.326087	0.338308	0.371324	0.438835	0.372222	0.35533	0.325243	0.35248	0.371298
rat20	F	nlx	03	mg/kg	Te/RT-1	2024-06-21	0.272059	0.243615	0.267606	0.302415	0.358586	0.304598	0.29148	0.503876	0.515957	0.572193	0.558376	0.435897	0.518987	0.53202	0.528169	0.511628	0.539906	0.538462	0.493023	0.578035	0.684492	0.684783	0.626866	0.594527	0.530928	0.554974
rat22	F	nlx	03	mg/kg	Te/RT-1	2024-06-21	0.609023	0.345679	0.490446	0.465753	0.565	0.591837	0.51129	0.601626	0.747899	0.761468	0.772683	0.772683	0.783898	0.686695	0.64486	0.653061	0.656863	0.631068	0.637306	0.532934	0.583548	0.580952	0.644444	0.632479	0.600877	0.609756
rat24	F	nlx	03	mg/kg	Te/RT-1	2024-06-21	0.512987	0.519108	0.485795	0.468144	0.454023	0.446809	0.481144	0.528139	0.516949	0.495652	0.508929	0.5	0.481818	0.437908	0.436416	0.342593	0.384106	0.381526	0.432584	0.493827	0.447853	0.4375	0.414343	0.413043	0.392523	0.406542
rat26	F	nlx	03	mg/kg	Te/RT-1	2024-06-21	0.356913	0.39196	0.412791	0.408696	0.393665	0.525253	0.41488	0.419355	0.528926	0.506912	0.502041	0.541176	0.345455	0.5125	0.654244	0.438053	0.395785	0.419118	0.448905	0.375	0.480144	0.410646	0.507205	0.430233	0.272222	0.366812
rat28	F	nlx	03	mg/kg	Te/RT-1	2024-06-21	0.514881	0.41349	0.403846	0.372654	0.393103	0.485207	0.43053	0.493671	0.497041	0.512953	0.432558	0.493023	0.434316	0.469108	0.401496	0.458228	0.443038	0.427419	0.408578	0.384021	0.445344	0.468504	0.457265	0.369803	0.401392	0.427386
rat30	F	nlx	03	mg/kg	Te/RT-1	2024-06-21	0.528302	0.485981	0.531915	0.541667	0.526882	0.531915	0.524444	0.541176	0.595506	0.590909	0.614458	0.611765	0.610526	0.627451	0.576923	0.657658	0.637168	0.698276	0.689076	0.727273	0.754098	0.754098	0.754098	0.754098	0.754098	0.754098
rat32	F	nlx	03	mg/kg	Te/RT-1	2024-06-21	0.52	0.331579	0.474074	0.363636	0.370149	0.33526	0.399116	0.344371	0.522067	0.699764	0.717557	0.416244	0.556851	0.525597	0.462264	0.47451	0.419948	0.432927	0.463415	0.385281	0.440945	0.36715	0.425397	0.466667	0.320175	0.413462
rat17	F	nlx	03	mg/kg	Te/RT-1	2024-06-28	0.386207	0.386207	0.386207	0.331633	0.384615	0.425743	0.383435	0.444089	0.381696	0.471545	0.374384	0.401099	0.461538	0.410901	0.442857	0.507194	0.371698	0.40824	0.339703	0.534073	0.4	0.383268	0.422481	0.404896	0.479661	0.566102
rat19	F	nlx	03	mg/kg	Te/RT-1	2024-06-28	0.465517	0.465517	0.476868	0.47028	0.462069	0.4	0.456709	0.434968	0.449173	0.506438	0.501992	0.626415	0.373984	0.414097	0.606796	0.441281	0.565495	0.349206	0.344978	0.484536	0.514388	0.586325	0.420455	0.59854	0.344828	0.360577
rat21	F	nlx	03	mg/kg	Te/RT-1	2024-06-28	0.342593	0.342593	0.397671	0.334783	0.362245	0.355556	0.355906	0.417808	0.478947	0.53913	0.494208	0.510417	0.436123	0.369369	0.550523	0.415414	0.354406	0.324042	0.372277	0.41187	0.55663	0.295181	0.411992	0.444444	0.556196	0.408805
rat23	F	nlx	03	mg/kg	Te/RT-1	2024-06-28	0.368852	0.370166	0.349754	0.319444	0.381857	0.34466	0.355789	0.36803	0.529412	0.549223	0.492823	0.48895	0.468822	0.53886	0.44181	0.527559	0.616949	0.413613	0.448413	0.414784	0.436709	0.407407	0.421176	0.606557	0.392405	0.392405
rat25	F	nlx	03	mg/kg	Te/RT-1	2024-06-28	0.341346	0.423611	0.406114	0.307229	0.35546	0.362538	0.36605	0.484848	0.399123	0.492701	0.329327	0.324324	0.355932	0.369565	0.290043	0.34728	0.383855	0.441069	0.458549	0.364238	0.408163	0.348837	0.301802	0.303797	0.407407	0.352713
rat27	F	nlx	03	mg/kg	Te/RT-1	2024-06-28	0.426471	0.352941	0.439103	0.484305	0.477273	0.464286	0.44073	0.455128	0.549342	0.497268	0.520942	0.474801	0.420485	0.462162	0.487923	0.45977	0.768786	0.489796	0.54088	0.468085	0.505263	0.559633	0.530973	0.610778	0.506024	0.475309
rat29	F	nlx	03	mg/kg	Te/RT-1	2024-06-28	0.43125	0.44375	0.597222	0.424332	0.516393	0.494881	0.484638	0.5	0.574586	0.525672	0.460106	0.478448	0.44	0.505814	0.403061	0.430584	0.510638	0.447368	0.481481	0.471767	0.431535	0.511538	0.521236	0.483986	0.482759	0.498452
rat31	F	nlx	03	mg/kg	Te/RT-1	2024-06-28	0.30137	0.540541	0.263441	0.411765	0.533784	0.420732	0.411939	0.426573	0.612903	0.479876	0.482412	0.43038	0.456044	0.417582	0.423913	0.463415	0.51676	0.528213	0.465116	0.580882	0.399015	0.436047	0.483077	0.454787	0.392157	0.392157
rat10	M	nlx	03	mg/kg	Te/RT-1	2024-06-20	0.34104	0.273632	0.33121	0.468966	0.393782	0.355705	0.360723	0.536885	0.651316	0.622093	0.644068	0.506849	0.426941	0.44964	0.438679	0.445887	0.42663	0.439252	0.452096	0.420635	0.403509	0.385675	0.476449	0.448454	0.517241	0.503788
rat12	M	nlx	03	mg/kg	Te/RT-1	2024-06-20	0.424908	0.330986	0.309091	0.414634	0.316602	0.407258	0.367247	0.407942	0.429412	0.437158	0.414773	0.428571	0.47619	0.488372	0.442029	0.450677	0.485356	0.341737	0.352332	0.417241	0.382812	0.441176	0.43295	0.314607	0.393548	0.341501
rat14	M	nlx	03	mg/kg	Te/RT-1	2024-06-20	0.492063	0.488095	0.484127	0.504301	0.524476	0.607843	0.516818	0.497778	0.512367	0.510204	0.52381	0.477612	0.547337	0.536666	0.525994	0.502959	0.494186	0.453571	0.485876	0.582192	0.6	0.55	0.5	0.680851	0.690058	0.622642
rat16	M	nlx	03	mg/kg	Te/RT-1	2024-06-20	0.311377	0.366265	0.414201	0.314607	0.430769	0.398496	0.372619	0.502008	0.485714	0.461988	0.436782	0.415789	0.473118	0.379747	0.406504	0.419786	0.397906	0.385366	0.361345	0.385542	0.497487	0.479798	0.36	0.435518	0.448357	0.456621
rat02	M	nlx	03	mg/kg	Te/RT-1	2024-06-20	0.409357	0.409692	0.47651	0.462532	0.441026	0.487654	0.447795	0.675676	0.675676	0.675676	0.675676	0.520833	0.472561	0.513966	0.46648	0.482051	0.549784	0.435644	0.376947	0.497653	0.528958	0.562249	0.516373	0.468599	0.389423	0.441176
rat04	M	nlx	03	mg/kg	Te/RT-1	2024-06-20	0.4	0.380952	0.411616	0.432203	0.393103	0.386364	0.400707	0.391534	0.520661	0.490798	0.457143	0.461883	0.446154	0.431452	0.502564	0.385787	0.477099	0.437956	0.448763	0.465704	0.450184	0.411043	0.397129	0.40099	0.368201	0.416174
rat06	M	nlx	03	mg/kg	Te/RT-1	2024-06-20	0.338384	0.395939	0.411111	0.406897	0.409357	0.417722	0.396568	0.633929	0.633929	0.615745	0.597561	0.477273	0.454545	0.482609	0.464912	0.416667	0.456522	0.436364	0.444169	0.44375	0.47205	0.444149	0.441489	0.478049	0.570621	0.465347
rat08	M	nlx	03	mg/kg	Te/RT-1	2024-06-20	0.361386	0.345455	0.382456	0.398649	0.390052	0.388235	0.377706	0.407407	0.593333	0.536313	0.512953	0.445087	0.380805	0.46789	0.43956	0.441176	0.417722	0.407216	0.459016	0.497436	0.47619	0.365269	0.395349	0.428571	0.398477	0.469933
rat03	M	nlx	03	mg/kg	Te/RT-1	2024-06-27	0.340659	0.306878	0.32265	0.30829	0.305239	0.368715	0.325405	0.388489	0.502674	0.487624	0.440171	0.38009	0.415459	0.376068	0.368564	0.374384	0.456359	0.549763	0.57561	0.389522	0.394495	0.401163	0.557214	0.597087	0.47619	0.477143
rat05	M	nlx	03	mg/kg	Te/RT-1	2024-06-27	0.359155	0.421384	0.444444	0.44382	0.493333	0.408805	0.42849	0.496	0.512821	0.510417	0.542553	0.538071	0.487705	0.497854	0.525822	0.491803	0.53012	0.505792	0.498039	0.401302	0.5	0.49004	0.510121	0.49004	0.5	0.490826
rat07	M	nlx	03	mg/kg	Te/RT-1	2024-06-27	0.361111	0.258216	0.312217	0.29798	0.28877	0.2881	0.301066	0.341317	0.429204	0.442804	0.396887	0.382353	0.321705	0.349794	0.432526	0.362205	0.487719	0.390805	0.363043	0.445183	0.493243	0.333333	0.380435	0.418006	0.457655	0.457655
rat11	M	nlx	03	mg/kg	Te/RT-1	2024-07-25	0.314917	0.353312	0.352941	0.343434	0.334928	0.313433	0.335494	0.408284	0.470968	0.427807	0.454039	0.648276	0.637821	0.633333	0.531056	0.573248	0.609467	0.457143	0.291498	0.288136	0.496454	0.618421	0.395939	0.363636	0.447761	0.433048
rat15	M	nlx	03	mg/kg	Te/RT-1	2024-07-25	0.388889	0.387879	0.378049	0.35014	0.371585	0.370192	0.374456	0.389423	0.393939	0.454545	0.359667	0.349515	0.371795	0.367021	0.33584	0.34375	0.345238	0.365344	0.35426	0.322709	0.430052	0.304348	0.371608	0.37037	0.345055	0.345055
rat09	M	nlx	03	mg/kg	Te/RT-1	2024-07-25	0.423077	0.390374	0.321839	0.408759	0.38342	0.337237	0.377451	0.481132	0.47619	0.407767	0.406542	0.389535	0.384848	0.342939	0.360382	0.359833	0.370656	0.343096	0.384615	0.387597	0.383019	0.345	0.371269	0.337302	0.347349	0.334694

[truncated: 5 more sheets: Exp. 5 - MV, Exp. 5 - AP, Exp. 6 - Arterial blood, Exp. 6 - Serum, Exp. 6 - Brain]
